# Supplementary material for: Path analysis for controlling climate change in global aviation
Source: iScience. 2024 May 28;27(6):110126. doi: 10.1016/j.isci.2024.110126 (PMC11214314; doi:10.1016/j.isci.2024.110126)
Supplement: Table S1. The emissions of six pollutions from 2015 to 2022, related to STAR Methods [file mmc2.xlsx]

## Sheet: Sheet1
Supplementary Table S1. The emissions of six pollutions from 2015 to 2022, Related to STAR Methods.
Global aviation emission (tons)	CO2	SO2	HC	NOx	PM2.5
2015	774000000	948806	611453	6.26359e+06	71589.5
2016	812000000	995388	641472	6.5711e+06	75104.2
2017	860000000	1.05423e+06	679392	6.95954e+06	79543.9
2018	905000000	1.10939e+06	714941	7.32371e+06	83706.1
2019	915000000	1.12165e+06	722841	7.40463e+06	84631
2020	646000000	791897	510334	5.22775e+06	59750.4
2021	726000000	889965	573533	5.87515e+06	67149.8
