# Supplementary material for: Path analysis for controlling climate change in global aviation
Source: iScience. 2024 May 28;27(6):110126. doi: 10.1016/j.isci.2024.110126 (PMC11214314; doi:10.1016/j.isci.2024.110126)
Supplement: Table S2. The concentration of CO2 from 2023 to 2100, related to STAR Methods [file mmc3.xlsx]

## Sheet: Sheet1
Supplementary Table S2. The concentration of CO2 from 2023 to 2100, Related to STAR Methods.
Scenarios	Introduction	Variables	2023	2024	2025	2026	2027	2028	2029	2030	2031	2032	2033	2034	2035	2036	2037	2038	2039	2040	2041	2042	2043	2044	2045	2046	2047	2048	2049	2050	2051	2052	2053	2054	2055	2056	2057	2058	2059	2060	2061	2062	2063	2064	2065	2066	2067	2068	2069
Scenario 0	Baseline scenario	Concentration of CO2 (ppm)	278	278	278	278	278	278	278	278	278	278	278	278	278	278	278	278	278	278	278	278	278	278	278	278	278	278	278	278	278	278	278	278	278	278	278	278	278	278	278	278	278	278	278	278	278	278	278
Scenario 1-1	2035-2050	Concentration of CO2 (ppm)	278	278	278	278	278	278	278	278	278	278	278	278	278	278	278	278	278	278	278	278	278	278	278	278	278	278	278	278	278	278	278	278	278	278	278	278	278	278	278	278	278	278	278	278	278	278	278
Scenario 1-2	2040-2055	Concentration of CO2 (ppm)	278	278	278	278	278	278	278	278	278	278	278	278	278	278	278	278	278	278	278	278	278	278	278	278	278	278	278	278	278	278	278	278	278	278	278	278	278	278	278	278	278	278	278	278	278	278	278
Scenario 2-1	2025-50%	Concentration of CO2 (ppm)	278	278	278	278	278	278	278	278	278	278	278	278	278	278	278	278	278	278	278	278	278	278	278	278	278	278	278	278	278	278	278	278	278	278	278	278	278	278	278	278	278	278	278	278	278	278	278
Scenario 2-2	2025-50%+2030-100%	Concentration of CO2 (ppm)	278	278	278	278	278	278	278	278	278	278	278	278	278	278	278	278	278	278	278	278	278	278	278	278	278	278	278	278	278	278	278	278	278	278	278	278	278	278	278	278	278	278	278	278	278	278	278
Scenario 2-3	2025-50%+2035-100%	Concentration of CO2 (ppm)	278	278	278	278	278	278	278	278	278	278	278	278	278	278	278	278	278	278	278	278	278	278	278	278	278	278	278	278	278	278	278	278	278	278	278	278	278	278	278	278	278	278	278	278	278	278	278
Scenario 3-1	2025&SAF50%+2035&HT20%&SAF50%+2045&HT40%&SAF50%+2055&HT60%&SAF40%	Concentration of CO2 (ppm)	278	278	278	278	278	278	278	278	278	278	278	278	278	278	278	278	278	278	278	278	278	278	278	278	278	278	278	278	278	278	278	278	278	278	278	278	278	278	278	278	278	278	278	278	278	278	278
Scenario 3-2	2025&SAF50%+2035&HT0%&SAF50%+2045&HT20%&SAF50%+2055&HT40%&SAF50%	Concentration of CO2 (ppm)	278	278	278	278	278	278	278	278	278	278	278	278	278	278	278	278	278	278	278	278	278	278	278	278	278	278	278	278	278	278	278	278	278	278	278	278	278	278	278	278	278	278	278	278	278	278	278
Scenario 3-3	2025&SAF50%+2035&HT0%&SAF50%+2045&HT0%&SAF50%+2055&HT20%&SAF50%	Concentration of CO2 (ppm)	278	278	278	278	278	278	278	278	278	278	278	278	278	278	278	278	278	278	278	278	278	278	278	278	278	278	278	278	278	278	278	278	278	278	278	278	278	278	278	278	278	278	278	278	278	278	278
Scenario 3-4	2025&SAF50%+2030&SAF100%+2035&HT20%&SAF80%+2045&HT40%&SAF60%+2055&HT60%&SAF40%	Concentration of CO2 (ppm)	278	278	278	278	278	278	278	278	278	278	278	278	278	278	278	278	278	278	278	278	278	278	278	278	278	278	278	278	278	278	278	278	278	278	278	278	278	278	278	278	278	278	278	278	278	278	278
Scenario 3-5	2025&SAF50%+2030&SAF100%+2035&HT0%&SAF100%+2045&HT20%&SAF80%+2055&HT40%&SAF60%	Concentration of CO2 (ppm)	278	278	278	278	278	278	278	278	278	278	278	278	278	278	278	278	278	278	278	278	278	278	278	278	278	278	278	278	278	278	278	278	278	278	278	278	278	278	278	278	278	278	278	278	278	278	278
Scenario 3-6	2025&SAF50%+2030&SAF100%+2035&HT0%&SAF100%+2045&HT0%&SAF100%+2055&HT20%&SAF80%	Concentration of CO2 (ppm)	278	278	278	278	278	278	278	278	278	278	278	278	278	278	278	278	278	278	278	278	278	278	278	278	278	278	278	278	278	278	278	278	278	278	278	278	278	278	278	278	278	278	278	278	278	278	278
Scenario 3-7	2025&SAF50%+2035&HT20%&SAF80%+2045&HT40%&SAF60%+2055&HT60%&SAF40%	Concentration of CO2 (ppm)	278	278	278	278	278	278	278	278	278	278	278	278	278	278	278	278	278	278	278	278	278	278	278	278	278	278	278	278	278	278	278	278	278	278	278	278	278	278	278	278	278	278	278	278	278	278	278
Scenario 3-8	2025&SAF50%+2035&HT0%&SAF100%+2045&HT20%&SAF80%+2055&HT40%&SAF60%	Concentration of CO2 (ppm)	278	278	278	278	278	278	278	278	278	278	278	278	278	278	278	278	278	278	278	278	278	278	278	278	278	278	278	278	278	278	278	278	278	278	278	278	278	278	278	278	278	278	278	278	278	278	278
Scenario 3-9	2025&SAF50%+2035&HT0%&SAF100%+2045&HT0%&SAF100%+2055&HT20%&SAF80%	Concentration of CO2 (ppm)	278	278	278	278	278	278	278	278	278	278	278	278	278	278	278	278	278	278	278	278	278	278	278	278	278	278	278	278	278	278	278	278	278	278	278	278	278	278	278	278	278	278	278	278	278	278	278
Scenario 4-1	2025&SAF50%+2040&HFC20%&SAF50%+2050&HFC40%&SAF50%+2060&HFC60% &SAF40%	Concentration of CO2 (ppm)	278	278	278	278	278	278	278	278	278	278	278	278	278	278	278	278	278	278	278	278	278	278	278	278	278	278	278	278	278	278	278	278	278	278	278	278	278	278	278	278	278	278	278	278	278	278	278
Scenario 4-2	2025&SAF50%+2040&HFC0%&SAF50%+2050&HFC20%&SAF50%+2060&HFC40% &SAF50%	Concentration of CO2 (ppm)	278	278	278	278	278	278	278	278	278	278	278	278	278	278	278	278	278	278	278	278	278	278	278	278	278	278	278	278	278	278	278	278	278	278	278	278	278	278	278	278	278	278	278	278	278	278	278
Scenario 4-3	2025&SAF50%+2040&HFC0%&SAF50%+2050&HFC0%&SAF50%+2060&HFC20% &SAF50%	Concentration of CO2 (ppm)	278	278	278	278	278	278	278	278	278	278	278	278	278	278	278	278	278	278	278	278	278	278	278	278	278	278	278	278	278	278	278	278	278	278	278	278	278	278	278	278	278	278	278	278	278	278	278
Scenario 4-4	2025&SAF50%+2030&SAF100%+2040&HFC20%&SAF80%+2050&HFC40% &SAF60%+2060&HFC60% &SAF40%	Concentration of CO2 (ppm)	278	278	278	278	278	278	278	278	278	278	278	278	278	278	278	278	278	278	278	278	278	278	278	278	278	278	278	278	278	278	278	278	278	278	278	278	278	278	278	278	278	278	278	278	278	278	278
Scenario 4-5	2025&SAF50%+2030&SAF100%+2040&HFC0%&SAF100%+2050&HFC20% &SAF80%+2060&HFC40% &SAF60%	Concentration of CO2 (ppm)	278	278	278	278	278	278	278	278	278	278	278	278	278	278	278	278	278	278	278	278	278	278	278	278	278	278	278	278	278	278	278	278	278	278	278	278	278	278	278	278	278	278	278	278	278	278	278
Scenario 4-6	2025&SAF50%+2030&SAF100%+2040&HFC0%&SAF100%+2050&HFC0% &SAF100%+2060&HFC20% &SAF80%	Concentration of CO2 (ppm)	278	278	278	278	278	278	278	278	278	278	278	278	278	278	278	278	278	278	278	278	278	278	278	278	278	278	278	278	278	278	278	278	278	278	278	278	278	278	278	278	278	278	278	278	278	278	278
Scenario 4-7	2025&SAF50%+2040&HFC20%&SAF80%+2050&HFC40%&SAF60%+2060&HFC60% &SAF40%	Concentration of CO2 (ppm)	278	278	278	278	278	278	278	278	278	278	278	278	278	278	278	278	278	278	278	278	278	278	278	278	278	278	278	278	278	278	278	278	278	278	278	278	278	278	278	278	278	278	278	278	278	278	278
Scenario 4-8	2025&SAF50%+2040&HFC0%&SAF100%+2050&HFC20%&SAF80%+2060&HFC40% &SAF60%	Concentration of CO2 (ppm)	278	278	278	278	278	278	278	278	278	278	278	278	278	278	278	278	278	278	278	278	278	278	278	278	278	278	278	278	278	278	278	278	278	278	278	278	278	278	278	278	278	278	278	278	278	278	278
Scenario 4-9	2025&SAF50%+2040&HFC0%&SAF100%+2050&HFC0%&SAF100%+2060&HFC20% &SAF80%	Concentration of CO2 (ppm)	278	278	278	278	278	278	278	278	278	278	278	278	278	278	278	278	278	278	278	278	278	278	278	278	278	278	278	278	278	278	278	278	278	278	278	278	278	278	278	278	278	278	278	278	278	278	278
[truncated: 31 more columns]
