# Supplementary material for: Path analysis for controlling climate change in global aviation
Source: iScience. 2024 May 28;27(6):110126. doi: 10.1016/j.isci.2024.110126 (PMC11214314; doi:10.1016/j.isci.2024.110126)
Supplement: Table S3. The concentration of CH4 from 2023 to 2100, related to STAR Methods [file mmc4.xlsx]

## Sheet: S3
Supplementary Table S3. The concentration of CH4 from 2023 to 2100, Related to STAR Methods.
Scenarios	Introduction	Variables	2023	2024	2025	2026	2027	2028	2029	2030	2031	2032	2033	2034	2035	2036	2037	2038	2039	2040	2041	2042	2043	2044	2045	2046	2047	2048	2049	2050	2051	2052	2053	2054	2055	2056	2057	2058	2059	2060	2061	2062	2063	2064	2065	2066	2067	2068	2069
Scenario 0	Baseline scenario	Concentration of CH4 (ppb)	5.21101e-11	1.47756e-10	2.82499e-10	4.52354e-10	6.53741e-10	8.83445e-10	1.13858e-09	1.41655e-09	1.71503e-09	2.03194e-09	2.01086e-09	2.01086e-09	2.01086e-09	2.01086e-09	2.01086e-09	2.01086e-09	2.01086e-09	2.01086e-09	2.01086e-09	2.01086e-09	2.01086e-09	2.01086e-09	2.01086e-09	2.01086e-09	2.01086e-09	2.01086e-09	2.01086e-09	2.01086e-09	2.01086e-09	2.01086e-09	2.01086e-09	2.01086e-09	2.01086e-09	2.01086e-09	2.01086e-09	2.01086e-09	2.01086e-09	2.01086e-09	2.01086e-09	2.01086e-09	2.01086e-09	2.01086e-09	2.01086e-09	2.01086e-09	2.01086e-09	2.01086e-09	2.01086e-09
Scenario 1-1	2035-2050	Concentration of CH4 (ppb)	5.21101e-11	1.47756e-10	2.82499e-10	4.52354e-10	6.53741e-10	8.83445e-10	1.13858e-09	1.41655e-09	1.71503e-09	2.03194e-09	2.01086e-09	2.01086e-09	2.01086e-09	2.01086e-09	2.01086e-09	2.01086e-09	2.01086e-09	2.01086e-09	2.01086e-09	2.01086e-09	2.01086e-09	2.01086e-09	2.01086e-09	2.01086e-09	2.01086e-09	2.01086e-09	2.01086e-09	2.01086e-09	2.01086e-09	2.01086e-09	2.01086e-09	2.01086e-09	2.01086e-09	2.01086e-09	2.01086e-09	2.01086e-09	2.01086e-09	2.01086e-09	2.01086e-09	2.01086e-09	2.01086e-09	2.01086e-09	2.01086e-09	2.01086e-09	2.01086e-09	2.01086e-09	2.01086e-09
Scenario 1-2	2040-2055	Concentration of CH4 (ppb)	5.21101e-11	1.47756e-10	2.82499e-10	4.52354e-10	6.53741e-10	8.83445e-10	1.13858e-09	1.41655e-09	1.71503e-09	2.03194e-09	2.01086e-09	2.01086e-09	2.01086e-09	2.01086e-09	2.01086e-09	2.01086e-09	2.01086e-09	2.01086e-09	2.01086e-09	2.01086e-09	2.01086e-09	2.01086e-09	2.01086e-09	2.01086e-09	2.01086e-09	2.01086e-09	2.01086e-09	2.01086e-09	2.01086e-09	2.01086e-09	2.01086e-09	2.01086e-09	2.01086e-09	2.01086e-09	2.01086e-09	2.01086e-09	2.01086e-09	2.01086e-09	2.01086e-09	2.01086e-09	2.01086e-09	2.01086e-09	2.01086e-09	2.01086e-09	2.01086e-09	2.01086e-09	2.01086e-09
Scenario 2-1	2025-50%	Concentration of CH4 (ppb)	5.21101e-11	1.47756e-10	2.69969e-10	4.11474e-10	5.70304e-10	7.44694e-10	9.33056e-10	1.13397e-09	1.34615e-09	1.56845e-09	1.44531e-09	1.33657e-09	1.30706e-09	1.30706e-09	1.30706e-09	1.30706e-09	1.30706e-09	1.30706e-09	1.30706e-09	1.30706e-09	1.30706e-09	1.30706e-09	1.30706e-09	1.30706e-09	1.30706e-09	1.30706e-09	1.30706e-09	1.30706e-09	1.30706e-09	1.30706e-09	1.30706e-09	1.30706e-09	1.30706e-09	1.30706e-09	1.30706e-09	1.30706e-09	1.30706e-09	1.30706e-09	1.30706e-09	1.30706e-09	1.30706e-09	1.30706e-09	1.30706e-09	1.30706e-09	1.30706e-09	1.30706e-09	1.30706e-09
Scenario 2-2	2025-50%+2030-100%	Concentration of CH4 (ppb)	5.21101e-11	1.47756e-10	2.69969e-10	4.11474e-10	5.70304e-10	7.44694e-10	9.33056e-10	1.12144e-09	1.30527e-09	1.48501e-09	1.30656e-09	1.13104e-09	1.02447e-09	9.38168e-10	8.43567e-10	7.41513e-10	6.32767e-10	6.03257e-10	6.03257e-10	6.03257e-10	6.03257e-10	6.03257e-10	6.03257e-10	6.03257e-10	6.03257e-10	6.03257e-10	6.03257e-10	6.03257e-10	6.03257e-10	6.03257e-10	6.03257e-10	6.03257e-10	6.03257e-10	6.03257e-10	6.03257e-10	6.03257e-10	6.03257e-10	6.03257e-10	6.03257e-10	6.03257e-10	6.03257e-10	6.03257e-10	6.03257e-10	6.03257e-10	6.03257e-10	6.03257e-10	6.03257e-10
Scenario 2-3	2025-50%+2035-100%	Concentration of CH4 (ppb)	5.21101e-11	1.47756e-10	2.69969e-10	4.11474e-10	5.70304e-10	7.44694e-10	9.33056e-10	1.13397e-09	1.34615e-09	1.56845e-09	1.44531e-09	1.33657e-09	1.29453e-09	1.26618e-09	1.22362e-09	1.16831e-09	1.10153e-09	1.02447e-09	9.38168e-10	8.43567e-10	7.41513e-10	6.32767e-10	6.03257e-10	6.03257e-10	6.03257e-10	6.03257e-10	6.03257e-10	6.03257e-10	6.03257e-10	6.03257e-10	6.03257e-10	6.03257e-10	6.03257e-10	6.03257e-10	6.03257e-10	6.03257e-10	6.03257e-10	6.03257e-10	6.03257e-10	6.03257e-10	6.03257e-10	6.03257e-10	6.03257e-10	6.03257e-10	6.03257e-10	6.03257e-10	6.03257e-10
Scenario 3-1	2025&SAF50%+2035&HT20%&SAF50%+2045&HT40%&SAF50%+2055&HT60%&SAF40%	Concentration of CH4 (ppb)	5.21101e-11	1.47756e-10	2.69969e-10	4.11474e-10	5.70304e-10	7.44694e-10	9.33056e-10	1.13397e-09	1.34615e-09	1.56845e-09	1.44531e-09	1.33657e-09	1.2999e-09	1.2837e-09	1.25938e-09	1.22777e-09	1.18962e-09	1.14558e-09	1.09626e-09	1.04221e-09	9.83889e-10	9.21749e-10	8.97726e-10	8.81526e-10	8.57208e-10	8.25599e-10	7.87444e-10	7.43408e-10	6.94092e-10	6.40034e-10	5.81718e-10	5.19577e-10	4.9806e-10	4.8753e-10	4.71724e-10	4.51178e-10	4.26377e-10	3.97754e-10	3.65699e-10	3.30561e-10	2.92655e-10	2.52264e-10	2.41303e-10	2.41303e-10	2.41303e-10	2.41303e-10	2.41303e-10
Scenario 3-2	2025&SAF50%+2035&HT0%&SAF50%+2045&HT20%&SAF50%+2055&HT40%&SAF50%	Concentration of CH4 (ppb)	5.21101e-11	1.47756e-10	2.69969e-10	4.11474e-10	5.70304e-10	7.44694e-10	9.33056e-10	1.13397e-09	1.34615e-09	1.56845e-09	1.44531e-09	1.33657e-09	1.30706e-09	1.30706e-09	1.30706e-09	1.30706e-09	1.30706e-09	1.30706e-09	1.30706e-09	1.30706e-09	1.30706e-09	1.30706e-09	1.2999e-09	1.2837e-09	1.25938e-09	1.22777e-09	1.18962e-09	1.14558e-09	1.09626e-09	1.04221e-09	9.83889e-10	9.21749e-10	8.97726e-10	8.81526e-10	8.57208e-10	8.25599e-10	7.87444e-10	7.43408e-10	6.94092e-10	6.40034e-10	5.81718e-10	5.19577e-10	5.02714e-10	5.02714e-10	5.02714e-10	5.02714e-10	5.02714e-10
Scenario 3-3	2025&SAF50%+2035&HT0%&SAF50%+2045&HT0%&SAF50%+2055&HT20%&SAF50%	Concentration of CH4 (ppb)	5.21101e-11	1.47756e-10	2.69969e-10	4.11474e-10	5.70304e-10	7.44694e-10	9.33056e-10	1.13397e-09	1.34615e-09	1.56845e-09	1.44531e-09	1.33657e-09	1.30706e-09	1.30706e-09	1.30706e-09	1.30706e-09	1.30706e-09	1.30706e-09	1.30706e-09	1.30706e-09	1.30706e-09	1.30706e-09	1.30706e-09	1.30706e-09	1.30706e-09	1.30706e-09	1.30706e-09	1.30706e-09	1.30706e-09	1.30706e-09	1.30706e-09	1.30706e-09	1.2999e-09	1.2837e-09	1.25938e-09	1.22777e-09	1.18962e-09	1.14558e-09	1.09626e-09	1.04221e-09	9.83889e-10	9.21749e-10	9.04886e-10	9.04886e-10	9.04886e-10	9.04886e-10	9.04886e-10
Scenario 3-4	2025&SAF50%+2030&SAF100%+2035&HT20%&SAF80%+2045&HT40%&SAF60%+2055&HT60%&SAF40%	Concentration of CH4 (ppb)	5.21101e-11	1.47756e-10	2.69969e-10	4.11474e-10	5.70304e-10	7.44694e-10	9.33056e-10	1.12144e-09	1.30527e-09	1.48501e-09	1.30656e-09	1.13104e-09	1.02232e-09	9.3116e-10	8.29264e-10	7.17727e-10	5.97534e-10	5.54814e-10	5.40019e-10	5.23802e-10	5.06307e-10	4.87665e-10	4.80458e-10	4.75598e-10	4.68302e-10	4.5882e-10	4.47373e-10	4.34163e-10	4.19368e-10	4.0315e-10	3.85655e-10	3.67013e-10	3.59806e-10	3.54946e-10	3.47651e-10	3.38168e-10	3.26722e-10	3.13511e-10	2.98716e-10	2.82499e-10	2.65004e-10	2.46362e-10	2.41303e-10	2.41303e-10	2.41303e-10	2.41303e-10	2.41303e-10
Scenario 3-5	2025&SAF50%+2030&SAF100%+2035&HT0%&SAF100%+2045&HT20%&SAF80%+2055&HT40%&SAF60%	Concentration of CH4 (ppb)	5.21101e-11	1.47756e-10	2.69969e-10	4.11474e-10	5.70304e-10	7.44694e-10	9.33056e-10	1.13397e-09	1.34615e-09	1.56845e-09	1.44531e-09	1.33657e-09	1.30706e-09	1.30706e-09	1.30706e-09	1.30706e-09	1.30706e-09	1.30706e-09	1.30706e-09	1.30706e-09	1.30706e-09	1.30706e-09	1.29238e-09	1.25917e-09	1.20932e-09	1.14452e-09	1.0663e-09	9.76028e-10	8.7493e-10	7.64112e-10	6.44563e-10	5.17174e-10	4.80458e-10	4.75598e-10	4.68302e-10	4.5882e-10	4.47373e-10	4.34163e-10	4.19368e-10	4.0315e-10	3.85655e-10	3.67013e-10	3.61954e-10	3.61954e-10	3.61954e-10	3.61954e-10	3.61954e-10
Scenario 3-6	2025&SAF50%+2030&SAF100%+2035&HT0%&SAF100%+2045&HT0%&SAF100%+2055&HT20%&SAF80%	Concentration of CH4 (ppb)	5.21101e-11	1.47756e-10	2.69969e-10	4.11474e-10	5.70304e-10	7.44694e-10	9.33056e-10	1.13397e-09	1.34615e-09	1.56845e-09	1.44531e-09	1.33657e-09	1.30706e-09	1.30706e-09	1.30706e-09	1.30706e-09	1.30706e-09	1.30706e-09	1.30706e-09	1.30706e-09	1.30706e-09	1.30706e-09	1.30706e-09	1.30706e-09	1.30706e-09	1.30706e-09	1.30706e-09	1.30706e-09	1.30706e-09	1.30706e-09	1.30706e-09	1.30706e-09	1.29238e-09	1.25917e-09	1.20932e-09	1.14452e-09	1.0663e-09	9.76028e-10	8.7493e-10	7.64112e-10	6.44563e-10	5.17174e-10	4.82606e-10	4.82606e-10	4.82606e-10	4.82606e-10	4.82606e-10
Scenario 3-7	2025&SAF50%+2035&HT20%&SAF80%+2045&HT40%&SAF60%+2055&HT60%&SAF40%	Concentration of CH4 (ppb)	5.21101e-11	1.47756e-10	2.69969e-10	4.11474e-10	5.70304e-10	7.44694e-10	9.33056e-10	1.13397e-09	1.34615e-09	1.56845e-09	1.44531e-09	1.33657e-09	1.29238e-09	1.25917e-09	1.20932e-09	1.14452e-09	1.0663e-09	9.76028e-10	8.7493e-10	7.64112e-10	6.44563e-10	5.17174e-10	4.80458e-10	4.75598e-10	4.68302e-10	4.5882e-10	4.47373e-10	4.34163e-10	4.19368e-10	4.0315e-10	3.85655e-10	3.67013e-10	3.59806e-10	3.54946e-10	3.47651e-10	3.38168e-10	3.26722e-10	3.13511e-10	2.98716e-10	2.82499e-10	2.65004e-10	2.46362e-10	2.41303e-10	2.41303e-10	2.41303e-10	2.41303e-10	2.41303e-10
Scenario 3-8	2025&SAF50%+2035&HT0%&SAF100%+2045&HT20%&SAF80%+2055&HT40%&SAF60%	Concentration of CH4 (ppb)	5.21101e-11	1.47756e-10	2.69969e-10	4.11474e-10	5.70304e-10	7.44694e-10	9.33056e-10	1.12144e-09	1.30527e-09	1.48501e-09	1.30656e-09	1.13104e-09	1.02447e-09	9.38168e-10	8.43567e-10	7.41513e-10	6.32767e-10	6.03257e-10	6.03257e-10	6.03257e-10	6.03257e-10	6.03257e-10	6.01109e-10	5.96249e-10	5.88954e-10	5.79471e-10	5.68025e-10	5.54814e-10	5.40019e-10	5.23802e-10	5.06307e-10	4.87665e-10	4.80458e-10	4.75598e-10	4.68302e-10	4.5882e-10	4.47373e-10	4.34163e-10	4.19368e-10	4.0315e-10	3.85655e-10	3.67013e-10	3.61954e-10	3.61954e-10	3.61954e-10	3.61954e-10	3.61954e-10
Scenario 3-9	2025&SAF50%+2035&HT0%&SAF100%+2045&HT0%&SAF100%+2055&HT20%&SAF80%	Concentration of CH4 (ppb)	5.21101e-11	1.47756e-10	2.69969e-10	4.11474e-10	5.70304e-10	7.44694e-10	9.33056e-10	1.13397e-09	1.34615e-09	1.56845e-09	1.44531e-09	1.33657e-09	1.30706e-09	1.30706e-09	1.30706e-09	1.30706e-09	1.30706e-09	1.30706e-09	1.30706e-09	1.30706e-09	1.30706e-09	1.30706e-09	1.30706e-09	1.30706e-09	1.30706e-09	1.30706e-09	1.30706e-09	1.30706e-09	1.30706e-09	1.30706e-09	1.30706e-09	1.30706e-09	1.29238e-09	1.25917e-09	1.20932e-09	1.14452e-09	1.0663e-09	9.76028e-10	8.7493e-10	7.64112e-10	6.44563e-10	5.17174e-10	4.82606e-10	4.82606e-10	4.82606e-10	4.82606e-10	4.82606e-10
Scenario 4-1	2025&SAF50%+2040&HFC20%&SAF50%+2050&HFC40%&SAF50%+2060&HFC60% &SAF40%	Concentration of CH4 (ppb)	5.21101e-11	1.47756e-10	2.69969e-10	4.11474e-10	5.70304e-10	7.44694e-10	9.33056e-10	1.13397e-09	1.34615e-09	1.56845e-09	1.44531e-09	1.33657e-09	1.30706e-09	1.30706e-09	1.30706e-09	1.30706e-09	1.30706e-09	1.2999e-09	1.2837e-09	1.25938e-09	1.22777e-09	1.18962e-09	1.14558e-09	1.09626e-09	1.04221e-09	9.83889e-10	9.21749e-10	8.97726e-10	8.81526e-10	8.57208e-10	8.25599e-10	7.87444e-10	7.43408e-10	6.94092e-10	6.40034e-10	5.81718e-10	5.19577e-10	4.9806e-10	4.8753e-10	4.71724e-10	4.51178e-10	4.26377e-10	3.97754e-10	3.65699e-10	3.30561e-10	2.92655e-10	2.52264e-10
Scenario 4-2	2025&SAF50%+2040&HFC0%&SAF50%+2050&HFC20%&SAF50%+2060&HFC40% &SAF50%	Concentration of CH4 (ppb)	5.21101e-11	1.47756e-10	2.69969e-10	4.11474e-10	5.70304e-10	7.44694e-10	9.33056e-10	1.13397e-09	1.34615e-09	1.56845e-09	1.44531e-09	1.33657e-09	1.30706e-09	1.30706e-09	1.30706e-09	1.30706e-09	1.30706e-09	1.30706e-09	1.30706e-09	1.30706e-09	1.30706e-09	1.30706e-09	1.30706e-09	1.30706e-09	1.30706e-09	1.30706e-09	1.30706e-09	1.2999e-09	1.2837e-09	1.25938e-09	1.22777e-09	1.18962e-09	1.14558e-09	1.09626e-09	1.04221e-09	9.83889e-10	9.21749e-10	8.97726e-10	8.81526e-10	8.57208e-10	8.25599e-10	7.87444e-10	7.43408e-10	6.94092e-10	6.40034e-10	5.81718e-10	5.19577e-10
Scenario 4-3	2025&SAF50%+2040&HFC0%&SAF50%+2050&HFC0%&SAF50%+2060&HFC20% &SAF50%	Concentration of CH4 (ppb)	5.21101e-11	1.47756e-10	2.69969e-10	4.11474e-10	5.70304e-10	7.44694e-10	9.33056e-10	1.13397e-09	1.34615e-09	1.56845e-09	1.44531e-09	1.33657e-09	1.30706e-09	1.30706e-09	1.30706e-09	1.30706e-09	1.30706e-09	1.30706e-09	1.30706e-09	1.30706e-09	1.30706e-09	1.30706e-09	1.30706e-09	1.30706e-09	1.30706e-09	1.30706e-09	1.30706e-09	1.30706e-09	1.30706e-09	1.30706e-09	1.30706e-09	1.30706e-09	1.30706e-09	1.30706e-09	1.30706e-09	1.30706e-09	1.30706e-09	1.2999e-09	1.2837e-09	1.25938e-09	1.22777e-09	1.18962e-09	1.14558e-09	1.09626e-09	1.04221e-09	9.83889e-10	9.21749e-10
Scenario 4-4	2025&SAF50%+2030&SAF100%+2040&HFC20%&SAF80%+2050&HFC40% &SAF60%+2060&HFC60% &SAF40%	Concentration of CH4 (ppb)	5.21101e-11	1.47756e-10	2.69969e-10	4.11474e-10	5.70304e-10	7.44694e-10	9.33056e-10	1.12144e-09	1.30527e-09	1.48501e-09	1.30656e-09	1.13104e-09	1.02447e-09	9.38168e-10	8.43567e-10	7.41513e-10	6.32767e-10	6.01109e-10	5.96249e-10	5.88954e-10	5.79471e-10	5.68025e-10	5.54814e-10	5.40019e-10	5.23802e-10	5.06307e-10	4.87665e-10	4.80458e-10	4.75598e-10	4.68302e-10	4.5882e-10	4.47373e-10	4.34163e-10	4.19368e-10	4.0315e-10	3.85655e-10	3.67013e-10	3.59806e-10	3.54946e-10	3.47651e-10	3.38168e-10	3.26722e-10	3.13511e-10	2.98716e-10	2.82499e-10	2.65004e-10	2.46362e-10
Scenario 4-5	2025&SAF50%+2030&SAF100%+2040&HFC0%&SAF100%+2050&HFC20% &SAF80%+2060&HFC40% &SAF60%	Concentration of CH4 (ppb)	5.21101e-11	1.47756e-10	2.69969e-10	4.11474e-10	5.70304e-10	7.44694e-10	9.33056e-10	1.13397e-09	1.34615e-09	1.56845e-09	1.44531e-09	1.33657e-09	1.30706e-09	1.30706e-09	1.30706e-09	1.30706e-09	1.30706e-09	1.30706e-09	1.30706e-09	1.30706e-09	1.30706e-09	1.30706e-09	1.30706e-09	1.30706e-09	1.30706e-09	1.30706e-09	1.30706e-09	1.29238e-09	1.25917e-09	1.20932e-09	1.14452e-09	1.0663e-09	9.76028e-10	8.7493e-10	7.64112e-10	6.44563e-10	5.17174e-10	4.80458e-10	4.75598e-10	4.68302e-10	4.5882e-10	4.47373e-10	4.34163e-10	4.19368e-10	4.0315e-10	3.85655e-10	3.67013e-10
Scenario 4-6	2025&SAF50%+2030&SAF100%+2040&HFC0%&SAF100%+2050&HFC0% &SAF100%+2060&HFC20% &SAF80%	Concentration of CH4 (ppb)	5.21101e-11	1.47756e-10	2.69969e-10	4.11474e-10	5.70304e-10	7.44694e-10	9.33056e-10	1.13397e-09	1.34615e-09	1.56845e-09	1.44531e-09	1.33657e-09	1.30706e-09	1.30706e-09	1.30706e-09	1.30706e-09	1.30706e-09	1.30706e-09	1.30706e-09	1.30706e-09	1.30706e-09	1.30706e-09	1.30706e-09	1.30706e-09	1.30706e-09	1.30706e-09	1.30706e-09	1.30706e-09	1.30706e-09	1.30706e-09	1.30706e-09	1.30706e-09	1.30706e-09	1.30706e-09	1.30706e-09	1.30706e-09	1.30706e-09	1.29238e-09	1.25917e-09	1.20932e-09	1.14452e-09	1.0663e-09	9.76028e-10	8.7493e-10	7.64112e-10	6.44563e-10	5.17174e-10
Scenario 4-7	2025&SAF50%+2040&HFC20%&SAF80%+2050&HFC40%&SAF60%+2060&HFC60% &SAF40%	Concentration of CH4 (ppb)	5.21101e-11	1.47756e-10	2.69969e-10	4.11474e-10	5.70304e-10	7.44694e-10	9.33056e-10	1.13397e-09	1.34615e-09	1.56845e-09	1.44531e-09	1.33657e-09	1.30706e-09	1.30706e-09	1.30706e-09	1.30706e-09	1.30706e-09	1.29238e-09	1.25917e-09	1.20932e-09	1.14452e-09	1.0663e-09	9.76028e-10	8.7493e-10	7.64112e-10	6.44563e-10	5.17174e-10	4.80458e-10	4.75598e-10	4.68302e-10	4.5882e-10	4.47373e-10	4.34163e-10	4.19368e-10	4.0315e-10	3.85655e-10	3.67013e-10	3.59806e-10	3.54946e-10	3.47651e-10	3.38168e-10	3.26722e-10	3.13511e-10	2.98716e-10	2.82499e-10	2.65004e-10	2.46362e-10
Scenario 4-8	2025&SAF50%+2040&HFC0%&SAF100%+2050&HFC20%&SAF80%+2060&HFC40% &SAF60%	Concentration of CH4 (ppb)	5.21101e-11	1.47756e-10	2.69969e-10	4.11474e-10	5.70304e-10	7.44694e-10	9.33056e-10	1.12144e-09	1.30527e-09	1.48501e-09	1.30656e-09	1.13104e-09	1.02447e-09	9.38168e-10	8.43567e-10	7.41513e-10	6.32767e-10	6.03257e-10	6.03257e-10	6.03257e-10	6.03257e-10	6.03257e-10	6.03257e-10	6.03257e-10	6.03257e-10	6.03257e-10	6.03257e-10	6.01109e-10	5.96249e-10	5.88954e-10	5.79471e-10	5.68025e-10	5.54814e-10	5.40019e-10	5.23802e-10	5.06307e-10	4.87665e-10	4.80458e-10	4.75598e-10	4.68302e-10	4.5882e-10	4.47373e-10	4.34163e-10	4.19368e-10	4.0315e-10	3.85655e-10	3.67013e-10
Scenario 4-9	2025&SAF50%+2040&HFC0%&SAF100%+2050&HFC0%&SAF100%+2060&HFC20% &SAF80%	Concentration of CH4 (ppb)	5.21101e-11	1.47756e-10	2.69969e-10	4.11474e-10	5.70304e-10	7.44694e-10	9.33056e-10	1.13397e-09	1.34615e-09	1.56845e-09	1.44531e-09	1.33657e-09	1.30706e-09	1.30706e-09	1.30706e-09	1.30706e-09	1.30706e-09	1.30706e-09	1.30706e-09	1.30706e-09	1.30706e-09	1.30706e-09	1.30706e-09	1.30706e-09	1.30706e-09	1.30706e-09	1.30706e-09	1.30706e-09	1.30706e-09	1.30706e-09	1.30706e-09	1.30706e-09	1.30706e-09	1.30706e-09	1.30706e-09	1.30706e-09	1.30706e-09	1.29238e-09	1.25917e-09	1.20932e-09	1.14452e-09	1.0663e-09	9.76028e-10	8.7493e-10	7.64112e-10	6.44563e-10	5.17174e-10
[truncated: 31 more columns]
