# Supplementary material for: Path analysis for controlling climate change in global aviation
Source: iScience. 2024 May 28;27(6):110126. doi: 10.1016/j.isci.2024.110126 (PMC11214314; doi:10.1016/j.isci.2024.110126)
Supplement: Table S4. The concentration of N2O from 2023 to 2100, related to STAR Methods [file mmc5.xlsx]

## Sheet: S4
Supplementary Table S4. The concentration of N2O from 2023 to 2100, Related to STAR Methods.
Scenarios	Introduction	Variables	2023	2024	2025	2026	2027	2028	2029	2030	2031	2032	2033	2034	2035	2036	2037	2038	2039	2040	2041	2042	2043	2044	2045	2046	2047	2048	2049	2050	2051	2052	2053	2054	2055	2056	2057	2058	2059	2060	2061	2062	2063	2064	2065	2066	2067	2068	2069
Scenario 0	Baseline scenario	Concentration of N2O (ppb)	1.21123e-11	4.83496e-11	1.08513e-10	1.92406e-10	2.99834e-10	4.30602e-10	5.84518e-10	7.61392e-10	9.61035e-10	1.18326e-09	1.42788e-09	1.69471e-09	1.98357e-09	2.29428e-09	2.62665e-09	2.98052e-09	3.35569e-09	3.75201e-09	4.16928e-09	4.60735e-09	5.06603e-09	5.54517e-09	6.04458e-09	6.56411e-09	7.10359e-09	7.66285e-09	8.24174e-09	8.84008e-09	9.45773e-09	1.00945e-08	1.07503e-08	1.14249e-08	1.21182e-08	1.28299e-08	1.35601e-08	1.43085e-08	1.50749e-08	1.58593e-08	1.66614e-08	1.74811e-08	1.83183e-08	1.91729e-08	2.00446e-08	2.09334e-08	2.18391e-08	2.27616e-08	2.37007e-08
Scenario 1-1	2035-2050	Concentration of N2O (ppb)	1.21123e-11	4.83496e-11	1.08513e-10	1.92406e-10	2.99834e-10	4.30602e-10	5.84518e-10	7.61392e-10	9.61035e-10	1.18326e-09	1.42788e-09	1.69471e-09	1.98357e-09	2.29428e-09	2.62665e-09	2.98052e-09	3.35569e-09	3.75201e-09	4.16928e-09	4.60735e-09	5.06603e-09	5.54517e-09	6.04458e-09	6.56411e-09	7.10359e-09	7.66285e-09	8.24174e-09	8.84008e-09	9.45773e-09	1.00945e-08	1.07503e-08	1.14249e-08	1.21182e-08	1.28299e-08	1.35601e-08	1.43085e-08	1.50749e-08	1.58593e-08	1.66614e-08	1.74811e-08	1.83183e-08	1.91729e-08	2.00446e-08	2.09334e-08	2.18391e-08	2.27616e-08	2.37007e-08
Scenario 1-2	2040-2055	Concentration of N2O (ppb)	1.21123e-11	4.83496e-11	1.08513e-10	1.92406e-10	2.99834e-10	4.30602e-10	5.84518e-10	7.61392e-10	9.61035e-10	1.18326e-09	1.42788e-09	1.69471e-09	1.98357e-09	2.29428e-09	2.62665e-09	2.98052e-09	3.35569e-09	3.75201e-09	4.16928e-09	4.60735e-09	5.06603e-09	5.54517e-09	6.04458e-09	6.56411e-09	7.10359e-09	7.66285e-09	8.24174e-09	8.84008e-09	9.45773e-09	1.00945e-08	1.07503e-08	1.14249e-08	1.21182e-08	1.28299e-08	1.35601e-08	1.43085e-08	1.50749e-08	1.58593e-08	1.66614e-08	1.74811e-08	1.83183e-08	1.91729e-08	2.00446e-08	2.09334e-08	2.18391e-08	2.27616e-08	2.37007e-08
Scenario 2-1	2025-50%	Concentration of N2O (ppb)	1.21123e-11	4.83496e-11	1.02457e-10	1.68232e-10	2.45577e-10	3.34398e-10	4.34601e-10	5.46091e-10	6.68776e-10	8.02563e-10	9.47362e-10	1.10308e-09	1.26963e-09	1.44692e-09	1.63487e-09	1.83338e-09	2.04237e-09	2.26175e-09	2.49143e-09	2.73134e-09	2.98139e-09	3.24149e-09	3.51157e-09	3.79153e-09	4.0813e-09	4.3808e-09	4.68994e-09	5.00866e-09	5.33686e-09	5.67447e-09	6.02142e-09	6.37762e-09	6.74301e-09	7.1175e-09	7.50102e-09	7.8935e-09	8.29485e-09	8.70502e-09	9.12392e-09	9.55149e-09	9.98765e-09	1.04323e-08	1.08855e-08	1.1347e-08	1.18168e-08	1.22949e-08	1.27812e-08
Scenario 2-2	2025-50%+2030-100%	Concentration of N2O (ppb)	1.21123e-11	4.83496e-11	1.02457e-10	1.68232e-10	2.45577e-10	3.34398e-10	4.34601e-10	5.40035e-10	6.44601e-10	7.48307e-10	8.51159e-10	9.53164e-10	1.05433e-09	1.15466e-09	1.25417e-09	1.35286e-09	1.45074e-09	1.54781e-09	1.64408e-09	1.73956e-09	1.83425e-09	1.92817e-09	2.02131e-09	2.11368e-09	2.2053e-09	2.29616e-09	2.38627e-09	2.47564e-09	2.56428e-09	2.65218e-09	2.73936e-09	2.82583e-09	2.91158e-09	2.99663e-09	3.08098e-09	3.16463e-09	3.2476e-09	3.32988e-09	3.41148e-09	3.49242e-09	3.57268e-09	3.65229e-09	3.73124e-09	3.80954e-09	3.8872e-09	3.96422e-09	4.0406e-09
Scenario 2-3	2025-50%+2035-100%	Concentration of N2O (ppb)	1.21123e-11	4.83496e-11	1.02457e-10	1.68232e-10	2.45577e-10	3.34398e-10	4.34601e-10	5.46091e-10	6.68776e-10	8.02563e-10	9.47362e-10	1.10308e-09	1.26358e-09	1.42275e-09	1.58061e-09	1.73717e-09	1.89245e-09	2.04645e-09	2.19918e-09	2.35065e-09	2.50087e-09	2.64986e-09	2.79763e-09	2.94417e-09	3.08951e-09	3.23366e-09	3.37662e-09	3.5184e-09	3.65901e-09	3.79847e-09	3.93678e-09	4.07395e-09	4.20999e-09	4.34492e-09	4.47873e-09	4.61144e-09	4.74306e-09	4.87359e-09	5.00305e-09	5.13145e-09	5.25879e-09	5.38508e-09	5.51033e-09	5.63455e-09	5.75775e-09	5.87993e-09	6.00111e-09
Scenario 3-1	2025&SAF50%+2035&HT20%&SAF50%+2045&HT40%&SAF50%+2055&HT60%&SAF40%	Concentration of N2O (ppb)	1.21123e-11	4.83496e-11	1.02457e-10	1.68232e-10	2.45577e-10	3.34398e-10	4.34601e-10	5.46091e-10	6.68776e-10	8.02563e-10	9.47362e-10	1.10308e-09	1.26806e-09	1.44064e-09	1.62076e-09	1.80836e-09	2.00339e-09	2.20577e-09	2.41545e-09	2.63236e-09	2.85646e-09	3.08767e-09	3.32437e-09	3.56493e-09	3.80933e-09	4.05753e-09	4.3095e-09	4.56521e-09	4.82463e-09	5.08773e-09	5.35448e-09	5.62485e-09	5.89844e-09	6.17486e-09	6.4541e-09	6.73613e-09	7.02093e-09	7.30846e-09	7.59872e-09	7.89168e-09	8.18731e-09	8.4856e-09	8.78651e-09	9.09004e-09	9.39616e-09	9.70485e-09	1.00161e-08
Scenario 3-2	2025&SAF50%+2035&HT0%&SAF50%+2045&HT20%&SAF50%+2055&HT40%&SAF50%	Concentration of N2O (ppb)	1.21123e-11	4.83496e-11	1.02457e-10	1.68232e-10	2.45577e-10	3.34398e-10	4.34601e-10	5.46091e-10	6.68776e-10	8.02563e-10	9.47362e-10	1.10308e-09	1.26963e-09	1.44692e-09	1.63487e-09	1.83338e-09	2.04237e-09	2.26175e-09	2.49143e-09	2.73134e-09	2.98139e-09	3.24149e-09	3.50999e-09	3.78524e-09	4.06719e-09	4.35578e-09	4.65096e-09	4.95268e-09	5.26087e-09	5.57549e-09	5.89649e-09	6.2238e-09	6.55581e-09	6.8909e-09	7.22905e-09	7.57023e-09	7.91441e-09	8.26157e-09	8.6117e-09	8.96475e-09	9.32071e-09	9.67956e-09	1.00413e-08	1.04058e-08	1.07732e-08	1.11433e-08	1.15162e-08
Scenario 3-3	2025&SAF50%+2035&HT0%&SAF50%+2045&HT0%&SAF50%+2055&HT20%&SAF50%	Concentration of N2O (ppb)	1.21123e-11	4.83496e-11	1.02457e-10	1.68232e-10	2.45577e-10	3.34398e-10	4.34601e-10	5.46091e-10	6.68776e-10	8.02563e-10	9.47362e-10	1.10308e-09	1.26963e-09	1.44692e-09	1.63487e-09	1.83338e-09	2.04237e-09	2.26175e-09	2.49143e-09	2.73134e-09	2.98139e-09	3.24149e-09	3.51157e-09	3.79153e-09	4.0813e-09	4.3808e-09	4.68994e-09	5.00866e-09	5.33686e-09	5.67447e-09	6.02142e-09	6.37762e-09	6.74143e-09	7.11121e-09	7.48691e-09	7.86848e-09	8.25587e-09	8.64904e-09	9.04794e-09	9.45251e-09	9.86272e-09	1.02785e-08	1.06998e-08	1.11267e-08	1.1559e-08	1.19966e-08	1.24397e-08
Scenario 3-4	2025&SAF50%+2030&SAF100%+2035&HT20%&SAF80%+2045&HT40%&SAF60%+2055&HT60%&SAF40%	Concentration of N2O (ppb)	1.21123e-11	4.83496e-11	1.02457e-10	1.68232e-10	2.45577e-10	3.34398e-10	4.34601e-10	5.40035e-10	6.44601e-10	7.48307e-10	8.51159e-10	9.53164e-10	1.05518e-09	1.15805e-09	1.26177e-09	1.36633e-09	1.47172e-09	1.57795e-09	1.685e-09	1.79286e-09	1.90152e-09	2.01099e-09	2.12211e-09	2.2357e-09	2.35174e-09	2.47023e-09	2.59112e-09	2.71442e-09	2.84009e-09	2.96812e-09	3.09849e-09	3.23117e-09	3.367e-09	3.50681e-09	3.65054e-09	3.79819e-09	3.9497e-09	4.10506e-09	4.26422e-09	4.42716e-09	4.59385e-09	4.76425e-09	4.93833e-09	5.11607e-09	5.29744e-09	5.4824e-09	5.67092e-09
Scenario 3-5	2025&SAF50%+2030&SAF100%+2035&HT0%&SAF100%+2045&HT20%&SAF80%+2055&HT40%&SAF60%	Concentration of N2O (ppb)	1.21123e-11	4.83496e-11	1.02457e-10	1.68232e-10	2.45577e-10	3.34398e-10	4.34601e-10	5.40035e-10	6.44601e-10	7.48307e-10	8.51159e-10	9.53164e-10	1.05433e-09	1.15466e-09	1.25417e-09	1.35286e-09	1.45074e-09	1.54781e-09	1.64408e-09	1.73956e-09	1.83425e-09	1.92817e-09	2.02216e-09	2.11707e-09	2.21289e-09	2.30963e-09	2.40726e-09	2.50578e-09	2.60519e-09	2.70548e-09	2.80664e-09	2.90866e-09	3.01238e-09	3.11864e-09	3.22742e-09	3.3387e-09	3.45245e-09	3.56866e-09	3.6873e-09	3.80835e-09	3.9318e-09	4.05763e-09	4.18581e-09	4.31633e-09	4.44917e-09	4.5843e-09	4.72172e-09
Scenario 3-6	2025&SAF50%+2030&SAF100%+2035&HT0%&SAF100%+2045&HT0%&SAF100%+2055&HT20%&SAF80%	Concentration of N2O (ppb)	1.21123e-11	4.83496e-11	1.02457e-10	1.68232e-10	2.45577e-10	3.34398e-10	4.34601e-10	5.40035e-10	6.44601e-10	7.48307e-10	8.51159e-10	9.53164e-10	1.05433e-09	1.15466e-09	1.25417e-09	1.35286e-09	1.45074e-09	1.54781e-09	1.64408e-09	1.73956e-09	1.83425e-09	1.92817e-09	2.02131e-09	2.11368e-09	2.2053e-09	2.29616e-09	2.38627e-09	2.47564e-09	2.56428e-09	2.65218e-09	2.73936e-09	2.82583e-09	2.91243e-09	3.00001e-09	3.08857e-09	3.1781e-09	3.26858e-09	3.36002e-09	3.4524e-09	3.54571e-09	3.63995e-09	3.73512e-09	3.83119e-09	3.92817e-09	4.02605e-09	4.12481e-09	4.22447e-09
Scenario 3-7	2025&SAF50%+2035&HT20%&SAF80%+2045&HT40%&SAF60%+2055&HT60%&SAF40%	Concentration of N2O (ppb)	1.21123e-11	4.83496e-11	1.02457e-10	1.68232e-10	2.45577e-10	3.34398e-10	4.34601e-10	5.46091e-10	6.68776e-10	8.02563e-10	9.47362e-10	1.10308e-09	1.26442e-09	1.42613e-09	1.58821e-09	1.75064e-09	1.91344e-09	2.07659e-09	2.24009e-09	2.40395e-09	2.56815e-09	2.73269e-09	2.89843e-09	3.06619e-09	3.23596e-09	3.40773e-09	3.58147e-09	3.75718e-09	3.93483e-09	4.11441e-09	4.2959e-09	4.47929e-09	4.66542e-09	4.85509e-09	5.0483e-09	5.245e-09	5.44516e-09	5.64877e-09	5.85579e-09	6.06619e-09	6.27995e-09	6.49704e-09	6.71742e-09	6.94108e-09	7.16799e-09	7.39812e-09	7.63143e-09
Scenario 3-8	2025&SAF50%+2035&HT0%&SAF100%+2045&HT20%&SAF80%+2055&HT40%&SAF60%	Concentration of N2O (ppb)	1.21123e-11	4.83496e-11	1.02457e-10	1.68232e-10	2.45577e-10	3.34398e-10	4.34601e-10	5.46091e-10	6.68776e-10	8.02563e-10	9.47362e-10	1.10308e-09	1.26358e-09	1.42275e-09	1.58061e-09	1.73717e-09	1.89245e-09	2.04645e-09	2.19918e-09	2.35065e-09	2.50087e-09	2.64986e-09	2.79847e-09	2.94756e-09	3.09711e-09	3.24713e-09	3.39761e-09	3.54854e-09	3.69993e-09	3.85177e-09	4.00405e-09	4.15678e-09	4.31079e-09	4.46693e-09	4.62517e-09	4.78551e-09	4.94791e-09	5.11237e-09	5.27887e-09	5.44739e-09	5.61791e-09	5.79042e-09	5.9649e-09	6.14134e-09	6.31972e-09	6.50002e-09	6.68223e-09
Scenario 3-9	2025&SAF50%+2035&HT0%&SAF100%+2045&HT0%&SAF100%+2055&HT20%&SAF80%	Concentration of N2O (ppb)	1.21123e-11	4.83496e-11	1.02457e-10	1.68232e-10	2.45577e-10	3.34398e-10	4.34601e-10	5.46091e-10	6.68776e-10	8.02563e-10	9.47362e-10	1.10308e-09	1.26358e-09	1.42275e-09	1.58061e-09	1.73717e-09	1.89245e-09	2.04645e-09	2.19918e-09	2.35065e-09	2.50087e-09	2.64986e-09	2.79763e-09	2.94417e-09	3.08951e-09	3.23366e-09	3.37662e-09	3.5184e-09	3.65901e-09	3.79847e-09	3.93678e-09	4.07395e-09	4.21084e-09	4.3483e-09	4.48632e-09	4.62491e-09	4.76405e-09	4.90374e-09	5.04397e-09	5.18475e-09	5.32606e-09	5.46791e-09	5.61028e-09	5.75318e-09	5.8966e-09	6.04053e-09	6.18498e-09
Scenario 4-1	2025&SAF50%+2040&HFC20%&SAF50%+2050&HFC40%&SAF50%+2060&HFC60% &SAF40%	Concentration of N2O (ppb)	1.21123e-11	4.83496e-11	1.02457e-10	1.68232e-10	2.45577e-10	3.34398e-10	4.34601e-10	5.46091e-10	6.68776e-10	8.02563e-10	9.47362e-10	1.10308e-09	1.26963e-09	1.44692e-09	1.63487e-09	1.83338e-09	2.04237e-09	2.25932e-09	2.48176e-09	2.70964e-09	2.94291e-09	3.18153e-09	3.42545e-09	3.67463e-09	3.92902e-09	4.18859e-09	4.45329e-09	4.72066e-09	4.98825e-09	5.25606e-09	5.52408e-09	5.79233e-09	6.06079e-09	6.32946e-09	6.59834e-09	6.86743e-09	7.13673e-09	7.40503e-09	7.67111e-09	7.93501e-09	8.19673e-09	8.4563e-09	8.71374e-09	8.96905e-09	9.22227e-09	9.4734e-09	9.72246e-09
Scenario 4-2	2025&SAF50%+2040&HFC0%&SAF50%+2050&HFC20%&SAF50%+2060&HFC40% &SAF50%	Concentration of N2O (ppb)	1.21123e-11	4.83496e-11	1.02457e-10	1.68232e-10	2.45577e-10	3.34398e-10	4.34601e-10	5.46091e-10	6.68776e-10	8.02563e-10	9.47362e-10	1.10308e-09	1.26963e-09	1.44692e-09	1.63487e-09	1.83338e-09	2.04237e-09	2.26175e-09	2.49143e-09	2.73134e-09	2.98139e-09	3.24149e-09	3.51157e-09	3.79153e-09	4.0813e-09	4.3808e-09	4.68994e-09	5.00623e-09	5.32719e-09	5.65277e-09	5.98294e-09	6.31766e-09	6.65689e-09	7.0006e-09	7.34874e-09	7.70129e-09	8.0582e-09	8.41702e-09	8.77531e-09	9.13307e-09	9.49032e-09	9.84704e-09	1.02032e-08	1.05589e-08	1.09141e-08	1.12688e-08	1.1623e-08
Scenario 4-3	2025&SAF50%+2040&HFC0%&SAF50%+2050&HFC0%&SAF50%+2060&HFC20% &SAF50%	Concentration of N2O (ppb)	1.21123e-11	4.83496e-11	1.02457e-10	1.68232e-10	2.45577e-10	3.34398e-10	4.34601e-10	5.46091e-10	6.68776e-10	8.02563e-10	9.47362e-10	1.10308e-09	1.26963e-09	1.44692e-09	1.63487e-09	1.83338e-09	2.04237e-09	2.26175e-09	2.49143e-09	2.73134e-09	2.98139e-09	3.24149e-09	3.51157e-09	3.79153e-09	4.0813e-09	4.3808e-09	4.68994e-09	5.00866e-09	5.33686e-09	5.67447e-09	6.02142e-09	6.37762e-09	6.74301e-09	7.1175e-09	7.50102e-09	7.8935e-09	8.29485e-09	8.7026e-09	9.11425e-09	9.52979e-09	9.94917e-09	1.03724e-08	1.07994e-08	1.12301e-08	1.16645e-08	1.21027e-08	1.25445e-08
Scenario 4-4	2025&SAF50%+2030&SAF100%+2040&HFC20%&SAF80%+2050&HFC40% &SAF60%+2060&HFC60% &SAF40%	Concentration of N2O (ppb)	1.21123e-11	4.83496e-11	1.02457e-10	1.68232e-10	2.45577e-10	3.34398e-10	4.34601e-10	5.40035e-10	6.44601e-10	7.48307e-10	8.51159e-10	9.53164e-10	1.05433e-09	1.15466e-09	1.25417e-09	1.35286e-09	1.45074e-09	1.54781e-09	1.64408e-09	1.73956e-09	1.83425e-09	1.92817e-09	2.02131e-09	2.11368e-09	2.2053e-09	2.29616e-09	2.38627e-09	2.47564e-09	2.56428e-09	2.65218e-09	2.73936e-09	2.82583e-09	2.91158e-09	2.99663e-09	3.08098e-09	3.16463e-09	3.2476e-09	3.32988e-09	3.41148e-09	3.49242e-09	3.57268e-09	3.65229e-09	3.73124e-09	3.80954e-09	3.8872e-09	3.96422e-09	4.0406e-09
Scenario 4-5	2025&SAF50%+2030&SAF100%+2040&HFC0%&SAF100%+2050&HFC20% &SAF80%+2060&HFC40% &SAF60%	Concentration of N2O (ppb)	1.21123e-11	4.83496e-11	1.02457e-10	1.68232e-10	2.45577e-10	3.34398e-10	4.34601e-10	5.40035e-10	6.44601e-10	7.48307e-10	8.51159e-10	9.53164e-10	1.05433e-09	1.15466e-09	1.25417e-09	1.35286e-09	1.45074e-09	1.54781e-09	1.64408e-09	1.73956e-09	1.83425e-09	1.92817e-09	2.02131e-09	2.11368e-09	2.2053e-09	2.29616e-09	2.38627e-09	2.47564e-09	2.56428e-09	2.65218e-09	2.73936e-09	2.82583e-09	2.91158e-09	2.99663e-09	3.08098e-09	3.16463e-09	3.2476e-09	3.32988e-09	3.41148e-09	3.49242e-09	3.57268e-09	3.65229e-09	3.73124e-09	3.80954e-09	3.8872e-09	3.96422e-09	4.0406e-09
Scenario 4-6	2025&SAF50%+2030&SAF100%+2040&HFC0%&SAF100%+2050&HFC0% &SAF100%+2060&HFC20% &SAF80%	Concentration of N2O (ppb)	1.21123e-11	4.83496e-11	1.02457e-10	1.68232e-10	2.45577e-10	3.34398e-10	4.34601e-10	5.40035e-10	6.44601e-10	7.48307e-10	8.51159e-10	9.53164e-10	1.05433e-09	1.15466e-09	1.25417e-09	1.35286e-09	1.45074e-09	1.54781e-09	1.64408e-09	1.73956e-09	1.83425e-09	1.92817e-09	2.02131e-09	2.11368e-09	2.2053e-09	2.29616e-09	2.38627e-09	2.47564e-09	2.56428e-09	2.65218e-09	2.73936e-09	2.82583e-09	2.91158e-09	2.99663e-09	3.08098e-09	3.16463e-09	3.2476e-09	3.32988e-09	3.41148e-09	3.49242e-09	3.57268e-09	3.65229e-09	3.73124e-09	3.80954e-09	3.8872e-09	3.96422e-09	4.0406e-09
Scenario 4-7	2025&SAF50%+2040&HFC20%&SAF80%+2050&HFC40%&SAF60%+2060&HFC60% &SAF40%	Concentration of N2O (ppb)	1.21123e-11	4.83496e-11	1.02457e-10	1.68232e-10	2.45577e-10	3.34398e-10	4.34601e-10	5.46091e-10	6.68776e-10	8.02563e-10	9.47362e-10	1.10308e-09	1.26963e-09	1.44692e-09	1.63487e-09	1.83338e-09	2.04237e-09	2.25569e-09	2.46726e-09	2.67709e-09	2.88519e-09	3.09158e-09	3.29627e-09	3.49927e-09	3.7006e-09	3.90028e-09	4.09831e-09	4.29472e-09	4.4895e-09	4.68269e-09	4.87428e-09	5.0643e-09	5.25275e-09	5.43965e-09	5.62502e-09	5.80885e-09	5.99118e-09	6.172e-09	6.35134e-09	6.5292e-09	6.7056e-09	6.88054e-09	7.05405e-09	7.22612e-09	7.39678e-09	7.56604e-09	7.7339e-09
Scenario 4-8	2025&SAF50%+2040&HFC0%&SAF100%+2050&HFC20%&SAF80%+2060&HFC40% &SAF60%	Concentration of N2O (ppb)	1.21123e-11	4.83496e-11	1.02457e-10	1.68232e-10	2.45577e-10	3.34398e-10	4.34601e-10	5.46091e-10	6.68776e-10	8.02563e-10	9.47362e-10	1.10308e-09	1.26963e-09	1.44692e-09	1.63487e-09	1.83338e-09	2.04237e-09	2.25569e-09	2.46726e-09	2.67709e-09	2.88519e-09	3.09158e-09	3.29627e-09	3.49927e-09	3.7006e-09	3.90028e-09	4.09831e-09	4.29472e-09	4.4895e-09	4.68269e-09	4.87428e-09	5.0643e-09	5.25275e-09	5.43965e-09	5.62502e-09	5.80885e-09	5.99118e-09	6.172e-09	6.35134e-09	6.5292e-09	6.7056e-09	6.88054e-09	7.05405e-09	7.22612e-09	7.39678e-09	7.56604e-09	7.7339e-09
Scenario 4-9	2025&SAF50%+2040&HFC0%&SAF100%+2050&HFC0%&SAF100%+2060&HFC20% &SAF80%	Concentration of N2O (ppb)	1.21123e-11	4.83496e-11	1.02457e-10	1.68232e-10	2.45577e-10	3.34398e-10	4.34601e-10	5.46091e-10	6.68776e-10	8.02563e-10	9.47362e-10	1.10308e-09	1.26963e-09	1.44692e-09	1.63487e-09	1.83338e-09	2.04237e-09	2.25569e-09	2.46726e-09	2.67709e-09	2.88519e-09	3.09158e-09	3.29627e-09	3.49927e-09	3.7006e-09	3.90028e-09	4.09831e-09	4.29472e-09	4.4895e-09	4.68269e-09	4.87428e-09	5.0643e-09	5.25275e-09	5.43965e-09	5.62502e-09	5.80885e-09	5.99118e-09	6.172e-09	6.35134e-09	6.5292e-09	6.7056e-09	6.88054e-09	7.05405e-09	7.22612e-09	7.39678e-09	7.56604e-09	7.7339e-09
[truncated: 31 more columns]
