# Supplementary material for: Path analysis for controlling climate change in global aviation
Source: iScience. 2024 May 28;27(6):110126. doi: 10.1016/j.isci.2024.110126 (PMC11214314; doi:10.1016/j.isci.2024.110126)
Supplement: Table S5. The effective radiative forcing of CO2 from 2023 to 2100, related to STAR Methods [file mmc6.xlsx]

## Sheet: S5
Supplementary Table S5. The Effective Radiative Forcing of CO2 from 2023 to 2100, Related to STAR Methods.
Scenarios	Introduction	Variables	2023	2024	2025	2026	2027	2028	2029	2030	2031	2032	2033	2034	2035	2036	2037	2038	2039	2040	2041	2042	2043	2044	2045	2046	2047	2048	2049	2050	2051	2052	2053	2054	2055	2056	2057	2058	2059	2060	2061	2062	2063	2064	2065	2066	2067	2068	2069
Scenario 0	Baseline scenario	Effective Radiative Forcing of CO2(W/m2)	4.60377e-09	9.20731e-09	1.38109e-08	1.84144e-08	2.30179e-08	2.76215e-08	3.2225e-08	3.68286e-08	4.14321e-08	4.60357e-08	5.06392e-08	5.52427e-08	5.98463e-08	6.44498e-08	6.90534e-08	7.36569e-08	7.82605e-08	8.2864e-08	8.74675e-08	9.20711e-08	9.66746e-08	1.01278e-07	1.05882e-07	1.10485e-07	1.15089e-07	1.19692e-07	1.24296e-07	1.28899e-07	1.33503e-07	1.38106e-07	1.4271e-07	1.47314e-07	1.51917e-07	1.56521e-07	1.61124e-07	1.65728e-07	1.70331e-07	1.74935e-07	1.79538e-07	1.84142e-07	1.88745e-07	1.93349e-07	1.97953e-07	2.02556e-07	2.0716e-07	2.11763e-07	2.16367e-07
Scenario 1-1	2035-2050	Effective Radiative Forcing of CO2(W/m2)	4.60377e-09	9.20731e-09	1.38109e-08	1.84144e-08	2.30179e-08	2.76215e-08	3.2225e-08	3.68286e-08	4.14321e-08	4.60357e-08	5.06392e-08	5.52427e-08	6.00511e-08	6.4539e-08	6.87063e-08	7.2553e-08	7.60792e-08	7.92848e-08	8.21698e-08	8.47343e-08	8.69782e-08	8.89016e-08	9.05044e-08	9.17867e-08	9.27484e-08	9.33895e-08	9.37101e-08	9.37101e-08	9.37101e-08	9.37101e-08	9.37101e-08	9.37101e-08	9.37102e-08	9.37102e-08	9.37102e-08	9.37102e-08	9.37102e-08	9.37103e-08	9.37103e-08	9.37103e-08	9.37103e-08	9.37103e-08	9.37103e-08	9.37104e-08	9.37104e-08	9.37104e-08	9.37104e-08
Scenario 1-2	2040-2055	Effective Radiative Forcing of CO2(W/m2)	4.60377e-09	9.20731e-09	1.38109e-08	1.84144e-08	2.30179e-08	2.76215e-08	3.2225e-08	3.68286e-08	4.14321e-08	4.60357e-08	5.06392e-08	5.52427e-08	5.98463e-08	6.44498e-08	6.90534e-08	7.36569e-08	7.82605e-08	8.30689e-08	8.75567e-08	9.1724e-08	9.55707e-08	9.90969e-08	1.02302e-07	1.05187e-07	1.07752e-07	1.09996e-07	1.11919e-07	1.13522e-07	1.14804e-07	1.15766e-07	1.16407e-07	1.16728e-07	1.16728e-07	1.16728e-07	1.16728e-07	1.16728e-07	1.16728e-07	1.16728e-07	1.16728e-07	1.16728e-07	1.16728e-07	1.16728e-07	1.16728e-07	1.16728e-07	1.16728e-07	1.16728e-07	1.16728e-07
Scenario 2-1	2025-50%	Effective Radiative Forcing of CO2(W/m2)	4.60377e-09	9.20731e-09	1.21996e-08	1.51919e-08	1.81842e-08	2.11765e-08	2.41688e-08	2.71611e-08	3.01534e-08	3.31457e-08	3.6138e-08	3.91303e-08	4.21226e-08	4.51149e-08	4.81072e-08	5.10996e-08	5.40919e-08	5.70842e-08	6.00765e-08	6.30688e-08	6.60611e-08	6.90534e-08	7.20457e-08	7.5038e-08	7.80303e-08	8.10226e-08	8.40149e-08	8.70072e-08	8.99995e-08	9.29918e-08	9.59841e-08	9.89764e-08	1.01969e-07	1.04961e-07	1.07953e-07	1.10946e-07	1.13938e-07	1.1693e-07	1.19923e-07	1.22915e-07	1.25907e-07	1.28899e-07	1.31892e-07	1.34884e-07	1.37876e-07	1.40869e-07	1.43861e-07
Scenario 2-2	2025-50%+2030-100%	Effective Radiative Forcing of CO2(W/m2)	4.60377e-09	9.20731e-09	1.21996e-08	1.51919e-08	1.81842e-08	2.11765e-08	2.41688e-08	2.55499e-08	2.6931e-08	2.8312e-08	2.96931e-08	3.10741e-08	3.24552e-08	3.38363e-08	3.52173e-08	3.65984e-08	3.79795e-08	3.93605e-08	4.07416e-08	4.21226e-08	4.35037e-08	4.48848e-08	4.62658e-08	4.76469e-08	4.90279e-08	5.0409e-08	5.17901e-08	5.31711e-08	5.45522e-08	5.59333e-08	5.73143e-08	5.86954e-08	6.00764e-08	6.14575e-08	6.28386e-08	6.42196e-08	6.56007e-08	6.69818e-08	6.83628e-08	6.97439e-08	7.1125e-08	7.2506e-08	7.38871e-08	7.52681e-08	7.66492e-08	7.80303e-08	7.94113e-08
Scenario 2-3	2025-50%+2035-100%	Effective Radiative Forcing of CO2(W/m2)	4.60377e-09	9.20731e-09	1.21996e-08	1.51919e-08	1.81842e-08	2.11765e-08	2.41688e-08	2.71611e-08	3.01534e-08	3.31457e-08	3.6138e-08	3.91303e-08	4.05114e-08	4.18925e-08	4.32735e-08	4.46546e-08	4.60357e-08	4.74167e-08	4.87978e-08	5.01788e-08	5.15599e-08	5.2941e-08	5.4322e-08	5.57031e-08	5.70842e-08	5.84652e-08	5.98463e-08	6.12273e-08	6.26084e-08	6.39895e-08	6.53705e-08	6.67516e-08	6.81327e-08	6.95137e-08	7.08948e-08	7.22758e-08	7.36569e-08	7.5038e-08	7.6419e-08	7.78001e-08	7.91812e-08	8.05622e-08	8.19433e-08	8.33243e-08	8.47054e-08	8.60865e-08	8.74675e-08
Scenario 3-1	2025&SAF50%+2035&HT20%&SAF50%+2045&HT40%&SAF50%+2055&HT60%&SAF40%	Effective Radiative Forcing of CO2(W/m2)	4.60377e-09	9.20731e-09	1.21996e-08	1.51919e-08	1.81842e-08	2.11765e-08	2.41688e-08	2.71611e-08	3.01534e-08	3.31457e-08	3.6138e-08	3.91303e-08	4.12019e-08	4.32735e-08	4.53451e-08	4.74167e-08	4.94883e-08	5.15599e-08	5.36315e-08	5.57031e-08	5.77747e-08	5.98463e-08	6.09972e-08	6.21481e-08	6.32989e-08	6.44498e-08	6.56007e-08	6.67516e-08	6.79025e-08	6.90534e-08	7.02043e-08	7.13551e-08	7.19076e-08	7.246e-08	7.30124e-08	7.35648e-08	7.41173e-08	7.46697e-08	7.52221e-08	7.57745e-08	7.6327e-08	7.68794e-08	7.74318e-08	7.79842e-08	7.85367e-08	7.90891e-08	7.96415e-08
Scenario 3-2	2025&SAF50%+2035&HT0%&SAF50%+2045&HT20%&SAF50%+2055&HT40%&SAF50%	Effective Radiative Forcing of CO2(W/m2)	4.60377e-09	9.20731e-09	1.21996e-08	1.51919e-08	1.81842e-08	2.11765e-08	2.41688e-08	2.71611e-08	3.01534e-08	3.31457e-08	3.6138e-08	3.91303e-08	4.21226e-08	4.51149e-08	4.81072e-08	5.10996e-08	5.40919e-08	5.70842e-08	6.00765e-08	6.30688e-08	6.60611e-08	6.90534e-08	7.1125e-08	7.31965e-08	7.52681e-08	7.73397e-08	7.94113e-08	8.14829e-08	8.35545e-08	8.56261e-08	8.76977e-08	8.97693e-08	9.09202e-08	9.20711e-08	9.3222e-08	9.43728e-08	9.55237e-08	9.66746e-08	9.78255e-08	9.89764e-08	1.00127e-07	1.01278e-07	1.02429e-07	1.0358e-07	1.04731e-07	1.05882e-07	1.07033e-07
Scenario 3-3	2025&SAF50%+2035&HT0%&SAF50%+2045&HT0%&SAF50%+2055&HT20%&SAF50%	Effective Radiative Forcing of CO2(W/m2)	4.60377e-09	9.20731e-09	1.21996e-08	1.51919e-08	1.81842e-08	2.11765e-08	2.41688e-08	2.71611e-08	3.01534e-08	3.31457e-08	3.6138e-08	3.91303e-08	4.21226e-08	4.51149e-08	4.81072e-08	5.10996e-08	5.40919e-08	5.70842e-08	6.00765e-08	6.30688e-08	6.60611e-08	6.90534e-08	7.20457e-08	7.5038e-08	7.80303e-08	8.10226e-08	8.40149e-08	8.70072e-08	8.99995e-08	9.29918e-08	9.59841e-08	9.89764e-08	1.01048e-07	1.0312e-07	1.05191e-07	1.07263e-07	1.09334e-07	1.11406e-07	1.13478e-07	1.15549e-07	1.17621e-07	1.19692e-07	1.21764e-07	1.23836e-07	1.25907e-07	1.27979e-07	1.3005e-07
Scenario 3-4	2025&SAF50%+2030&SAF100%+2035&HT20%&SAF80%+2045&HT40%&SAF60%+2055&HT60%&SAF40%	Effective Radiative Forcing of CO2(W/m2)	4.60377e-09	9.20731e-09	1.21996e-08	1.51919e-08	1.81842e-08	2.11765e-08	2.41688e-08	2.55499e-08	2.6931e-08	2.8312e-08	2.96931e-08	3.10741e-08	3.2179e-08	3.32838e-08	3.43887e-08	3.54935e-08	3.65984e-08	3.77032e-08	3.88081e-08	3.99129e-08	4.10178e-08	4.21226e-08	4.29513e-08	4.37799e-08	4.46086e-08	4.54372e-08	4.62658e-08	4.70945e-08	4.79231e-08	4.87517e-08	4.95804e-08	5.0409e-08	5.09614e-08	5.15139e-08	5.20663e-08	5.26187e-08	5.31711e-08	5.37236e-08	5.4276e-08	5.48284e-08	5.53808e-08	5.59333e-08	5.64857e-08	5.70381e-08	5.75905e-08	5.8143e-08	5.86954e-08
Scenario 3-5	2025&SAF50%+2030&SAF100%+2035&HT0%&SAF100%+2045&HT20%&SAF80%+2055&HT40%&SAF60%	Effective Radiative Forcing of CO2(W/m2)	4.60377e-09	9.20731e-09	1.21996e-08	1.51919e-08	1.81842e-08	2.11765e-08	2.41688e-08	2.71611e-08	3.01534e-08	3.31457e-08	3.6138e-08	3.91303e-08	4.21226e-08	4.51149e-08	4.81072e-08	5.10996e-08	5.40919e-08	5.70842e-08	6.00765e-08	6.30688e-08	6.60611e-08	6.90534e-08	7.01582e-08	7.12631e-08	7.23679e-08	7.34728e-08	7.45776e-08	7.56825e-08	7.67873e-08	7.78922e-08	7.8997e-08	8.01019e-08	8.09305e-08	8.17591e-08	8.25878e-08	8.34164e-08	8.4245e-08	8.50737e-08	8.59023e-08	8.6731e-08	8.75596e-08	8.83882e-08	8.92169e-08	9.00455e-08	9.08741e-08	9.17028e-08	9.25314e-08
Scenario 3-6	2025&SAF50%+2030&SAF100%+2035&HT0%&SAF100%+2045&HT0%&SAF100%+2055&HT20%&SAF80%	Effective Radiative Forcing of CO2(W/m2)	4.60377e-09	9.20731e-09	1.21996e-08	1.51919e-08	1.81842e-08	2.11765e-08	2.41688e-08	2.71611e-08	3.01534e-08	3.31457e-08	3.6138e-08	3.91303e-08	4.21226e-08	4.51149e-08	4.81072e-08	5.10996e-08	5.40919e-08	5.70842e-08	6.00765e-08	6.30688e-08	6.60611e-08	6.90534e-08	7.20457e-08	7.5038e-08	7.80303e-08	8.10226e-08	8.40149e-08	8.70072e-08	8.99995e-08	9.29918e-08	9.59841e-08	9.89764e-08	1.00081e-07	1.01186e-07	1.02291e-07	1.03396e-07	1.04501e-07	1.05605e-07	1.0671e-07	1.07815e-07	1.0892e-07	1.10025e-07	1.1113e-07	1.12235e-07	1.13339e-07	1.14444e-07	1.15549e-07
Scenario 3-7	2025&SAF50%+2035&HT20%&SAF80%+2045&HT40%&SAF60%+2055&HT60%&SAF40%	Effective Radiative Forcing of CO2(W/m2)	4.60377e-09	9.20731e-09	1.21996e-08	1.51919e-08	1.81842e-08	2.11765e-08	2.41688e-08	2.71611e-08	3.01534e-08	3.31457e-08	3.6138e-08	3.91303e-08	4.02352e-08	4.134e-08	4.24449e-08	4.35497e-08	4.46546e-08	4.57594e-08	4.68643e-08	4.79691e-08	4.9074e-08	5.01788e-08	5.10075e-08	5.18361e-08	5.26647e-08	5.34934e-08	5.4322e-08	5.51507e-08	5.59793e-08	5.68079e-08	5.76366e-08	5.84652e-08	5.90176e-08	5.95701e-08	6.01225e-08	6.06749e-08	6.12273e-08	6.17798e-08	6.23322e-08	6.28846e-08	6.3437e-08	6.39895e-08	6.45419e-08	6.50943e-08	6.56467e-08	6.61992e-08	6.67516e-08
Scenario 3-8	2025&SAF50%+2035&HT0%&SAF100%+2045&HT20%&SAF80%+2055&HT40%&SAF60%	Effective Radiative Forcing of CO2(W/m2)	4.60377e-09	9.20731e-09	1.21996e-08	1.51919e-08	1.81842e-08	2.11765e-08	2.41688e-08	2.55499e-08	2.6931e-08	2.8312e-08	2.96931e-08	3.10741e-08	3.24552e-08	3.38363e-08	3.52173e-08	3.65984e-08	3.79795e-08	3.93605e-08	4.07416e-08	4.21226e-08	4.35037e-08	4.48848e-08	4.59896e-08	4.70945e-08	4.81993e-08	4.93042e-08	5.0409e-08	5.15139e-08	5.26187e-08	5.37236e-08	5.48284e-08	5.59333e-08	5.67619e-08	5.75905e-08	5.84192e-08	5.92478e-08	6.00765e-08	6.09051e-08	6.17337e-08	6.25624e-08	6.3391e-08	6.42196e-08	6.50483e-08	6.58769e-08	6.67056e-08	6.75342e-08	6.83628e-08
Scenario 3-9	2025&SAF50%+2035&HT0%&SAF100%+2045&HT0%&SAF100%+2055&HT20%&SAF80%	Effective Radiative Forcing of CO2(W/m2)	4.60377e-09	9.20731e-09	1.21996e-08	1.51919e-08	1.81842e-08	2.11765e-08	2.41688e-08	2.71611e-08	3.01534e-08	3.31457e-08	3.6138e-08	3.91303e-08	4.21226e-08	4.51149e-08	4.81073e-08	5.10996e-08	5.40919e-08	5.70842e-08	6.00765e-08	6.30688e-08	6.60611e-08	6.90534e-08	7.20457e-08	7.5038e-08	7.80303e-08	8.10226e-08	8.40149e-08	8.70072e-08	8.99995e-08	9.29918e-08	9.59841e-08	9.89764e-08	1.00081e-07	1.01186e-07	1.02291e-07	1.03396e-07	1.04501e-07	1.05605e-07	1.0671e-07	1.07815e-07	1.0892e-07	1.10025e-07	1.1113e-07	1.12235e-07	1.13339e-07	1.14444e-07	1.15549e-07
Scenario 4-1	2025&SAF50%+2040&HFC20%&SAF50%+2050&HFC40%&SAF50%+2060&HFC60% &SAF40%	Effective Radiative Forcing of CO2(W/m2)	4.60377e-09	9.20731e-09	1.21996e-08	1.51919e-08	1.81842e-08	2.11765e-08	2.41688e-08	2.71611e-08	3.01534e-08	3.31457e-08	3.6138e-08	3.91303e-08	4.21226e-08	4.51149e-08	4.81072e-08	5.10996e-08	5.40919e-08	5.61634e-08	5.8235e-08	6.03066e-08	6.23782e-08	6.44498e-08	6.65214e-08	6.8593e-08	7.06646e-08	7.27362e-08	7.48078e-08	7.59587e-08	7.71096e-08	7.82604e-08	7.94113e-08	8.05622e-08	8.17131e-08	8.2864e-08	8.40149e-08	8.51658e-08	8.63166e-08	8.68691e-08	8.74215e-08	8.79739e-08	8.85263e-08	8.90788e-08	8.96312e-08	9.01836e-08	9.0736e-08	9.12885e-08	9.18409e-08
Scenario 4-2	2025&SAF50%+2040&HFC0%&SAF50%+2050&HFC20%&SAF50%+2060&HFC40% &SAF50%	Effective Radiative Forcing of CO2(W/m2)	4.60377e-09	9.20731e-09	1.21996e-08	1.51919e-08	1.81842e-08	2.11765e-08	2.41688e-08	2.71611e-08	3.01534e-08	3.31457e-08	3.6138e-08	3.91303e-08	4.21226e-08	4.51149e-08	4.81072e-08	5.10996e-08	5.40919e-08	5.70842e-08	6.00765e-08	6.30688e-08	6.60611e-08	6.90534e-08	7.20457e-08	7.5038e-08	7.80303e-08	8.10226e-08	8.40149e-08	8.60865e-08	8.81581e-08	9.02297e-08	9.23013e-08	9.43728e-08	9.64444e-08	9.8516e-08	1.00588e-07	1.02659e-07	1.04731e-07	1.05882e-07	1.07033e-07	1.08183e-07	1.09334e-07	1.10485e-07	1.11636e-07	1.12787e-07	1.13938e-07	1.15089e-07	1.1624e-07
Scenario 4-3	2025&SAF50%+2040&HFC0%&SAF50%+2050&HFC0%&SAF50%+2060&HFC20% &SAF50%	Effective Radiative Forcing of CO2(W/m2)	4.60377e-09	9.20731e-09	1.21996e-08	1.51919e-08	1.81842e-08	2.11765e-08	2.41688e-08	2.71611e-08	3.01534e-08	3.31457e-08	3.6138e-08	3.91303e-08	4.21226e-08	4.51149e-08	4.81072e-08	5.10996e-08	5.40919e-08	5.70842e-08	6.00765e-08	6.30688e-08	6.60611e-08	6.90534e-08	7.20457e-08	7.5038e-08	7.80303e-08	8.10226e-08	8.40149e-08	8.70072e-08	8.99995e-08	9.29918e-08	9.59841e-08	9.89764e-08	1.01969e-07	1.04961e-07	1.07953e-07	1.10946e-07	1.13938e-07	1.16009e-07	1.18081e-07	1.20153e-07	1.22224e-07	1.24296e-07	1.26367e-07	1.28439e-07	1.30511e-07	1.32582e-07	1.34654e-07
Scenario 4-4	2025&SAF50%+2030&SAF100%+2040&HFC20%&SAF80%+2050&HFC40% &SAF60%+2060&HFC60% &SAF40%	Effective Radiative Forcing of CO2(W/m2)	4.60377e-09	9.20731e-09	1.21996e-08	1.51919e-08	1.81842e-08	2.11765e-08	2.41688e-08	2.55499e-08	2.6931e-08	2.8312e-08	2.96931e-08	3.10741e-08	3.24552e-08	3.38363e-08	3.52173e-08	3.65984e-08	3.79795e-08	3.90843e-08	4.01892e-08	4.1294e-08	4.23989e-08	4.35037e-08	4.46085e-08	4.57134e-08	4.68182e-08	4.79231e-08	4.90279e-08	4.98566e-08	5.06852e-08	5.15139e-08	5.23425e-08	5.31711e-08	5.39998e-08	5.48284e-08	5.5657e-08	5.64857e-08	5.73143e-08	5.78667e-08	5.84192e-08	5.89716e-08	5.9524e-08	6.00764e-08	6.06289e-08	6.11813e-08	6.17337e-08	6.22861e-08	6.28386e-08
Scenario 4-5	2025&SAF50%+2030&SAF100%+2040&HFC0%&SAF100%+2050&HFC20% &SAF80%+2060&HFC40% &SAF60%	Effective Radiative Forcing of CO2(W/m2)	4.60377e-09	9.20731e-09	1.21996e-08	1.51919e-08	1.81842e-08	2.11765e-08	2.41688e-08	2.71611e-08	3.01534e-08	3.31457e-08	3.6138e-08	3.91303e-08	4.21226e-08	4.51149e-08	4.81072e-08	5.10996e-08	5.40919e-08	5.70842e-08	6.00765e-08	6.30688e-08	6.60611e-08	6.90534e-08	7.20457e-08	7.5038e-08	7.80303e-08	8.10226e-08	8.40149e-08	8.51197e-08	8.62246e-08	8.73294e-08	8.84343e-08	8.95391e-08	9.0644e-08	9.17488e-08	9.28537e-08	9.39585e-08	9.50634e-08	9.5892e-08	9.67206e-08	9.75493e-08	9.83779e-08	9.92066e-08	1.00035e-07	1.00864e-07	1.01692e-07	1.02521e-07	1.0335e-07
Scenario 4-6	2025&SAF50%+2030&SAF100%+2040&HFC0%&SAF100%+2050&HFC0% &SAF100%+2060&HFC20% &SAF80%	Effective Radiative Forcing of CO2(W/m2)	4.60377e-09	9.20731e-09	1.21996e-08	1.51919e-08	1.81842e-08	2.11765e-08	2.41688e-08	2.71611e-08	3.01534e-08	3.31457e-08	3.6138e-08	3.91303e-08	4.21226e-08	4.51149e-08	4.81073e-08	5.10996e-08	5.40919e-08	5.70842e-08	6.00765e-08	6.30688e-08	6.60611e-08	6.90534e-08	7.20457e-08	7.5038e-08	7.80303e-08	8.10226e-08	8.40149e-08	8.70072e-08	8.99995e-08	9.29918e-08	9.59841e-08	9.89764e-08	1.01969e-07	1.04961e-07	1.07953e-07	1.10946e-07	1.13938e-07	1.15043e-07	1.16148e-07	1.17252e-07	1.18357e-07	1.19462e-07	1.20567e-07	1.21672e-07	1.22777e-07	1.23882e-07	1.24986e-07
Scenario 4-7	2025&SAF50%+2040&HFC20%&SAF80%+2050&HFC40%&SAF60%+2060&HFC60% &SAF40%	Effective Radiative Forcing of CO2(W/m2)	4.60377e-09	9.20731e-09	1.21996e-08	1.51919e-08	1.81842e-08	2.11765e-08	2.41688e-08	2.71611e-08	3.01534e-08	3.31457e-08	3.6138e-08	3.91303e-08	4.21226e-08	4.51149e-08	4.81072e-08	5.10996e-08	5.40919e-08	5.51967e-08	5.63016e-08	5.74064e-08	5.85113e-08	5.96161e-08	6.07209e-08	6.18258e-08	6.29306e-08	6.40355e-08	6.51403e-08	6.5969e-08	6.67976e-08	6.76263e-08	6.84549e-08	6.92835e-08	7.01122e-08	7.09408e-08	7.17694e-08	7.25981e-08	7.34267e-08	7.39791e-08	7.45316e-08	7.5084e-08	7.56364e-08	7.61888e-08	7.67413e-08	7.72937e-08	7.78461e-08	7.83985e-08	7.8951e-08
Scenario 4-8	2025&SAF50%+2040&HFC0%&SAF100%+2050&HFC20%&SAF80%+2060&HFC40% &SAF60%	Effective Radiative Forcing of CO2(W/m2)	4.60377e-09	9.20731e-09	1.21996e-08	1.51919e-08	1.81842e-08	2.11765e-08	2.41688e-08	2.55499e-08	2.6931e-08	2.8312e-08	2.96931e-08	3.10741e-08	3.24552e-08	3.38363e-08	3.52173e-08	3.65984e-08	3.79795e-08	3.93605e-08	4.07416e-08	4.21226e-08	4.35037e-08	4.48848e-08	4.62658e-08	4.76469e-08	4.9028e-08	5.0409e-08	5.17901e-08	5.28949e-08	5.39998e-08	5.51046e-08	5.62095e-08	5.73143e-08	5.84192e-08	5.9524e-08	6.06289e-08	6.17337e-08	6.28386e-08	6.36672e-08	6.44959e-08	6.53245e-08	6.61531e-08	6.69818e-08	6.78104e-08	6.8639e-08	6.94677e-08	7.02963e-08	7.1125e-08
Scenario 4-9	2025&SAF50%+2040&HFC0%&SAF100%+2050&HFC0%&SAF100%+2060&HFC20% &SAF80%	Effective Radiative Forcing of CO2(W/m2)	4.60377e-09	9.20731e-09	1.21996e-08	1.51919e-08	1.81842e-08	2.11765e-08	2.41688e-08	2.71611e-08	3.01534e-08	3.31457e-08	3.6138e-08	3.91303e-08	4.21226e-08	4.51149e-08	4.81072e-08	5.10996e-08	5.40919e-08	5.70842e-08	6.00765e-08	6.30688e-08	6.60611e-08	6.90534e-08	7.20457e-08	7.5038e-08	7.80303e-08	8.10226e-08	8.40149e-08	8.70072e-08	8.99995e-08	9.29918e-08	9.59841e-08	9.89764e-08	1.01969e-07	1.04961e-07	1.07953e-07	1.10946e-07	1.13938e-07	1.15043e-07	1.16148e-07	1.17252e-07	1.18357e-07	1.19462e-07	1.20567e-07	1.21672e-07	1.22777e-07	1.23882e-07	1.24986e-07
[truncated: 31 more columns]
