# Supplementary material for: Path analysis for controlling climate change in global aviation
Source: iScience. 2024 May 28;27(6):110126. doi: 10.1016/j.isci.2024.110126 (PMC11214314; doi:10.1016/j.isci.2024.110126)
Supplement: Table S6. The effective radiative forcing of CH4 from 2023 to 2100, related to STAR Methods [file mmc7.xlsx]

## Sheet: S6
Supplementary Table S6. The Effective Radiative Forcing of CH4 from 2023 to 2100, Related to STAR Methods.
Scenarios	Introduction	Variables	2023	2024	2025	2026	2027	2028	2029	2030	2031	2032	2033	2034	2035	2036	2037	2038	2039	2040	2041	2042	2043	2044	2045	2046	2047	2048	2049	2050	2051	2052	2053	2054	2055	2056	2057	2058	2059	2060	2061	2062	2063	2064	2065	2066	2067	2068	2069
Scenario 0	Baseline scenario	Effective Radiative Forcing of CH4(W/m2)	3.10406e-07	5.22686e-07	7.22732e-07	9.14551e-07	1.09944e-06	1.27808e-06	1.45094e-06	1.6184e-06	1.78076e-06	1.93831e-06	1.92823e-06	1.92823e-06	1.92823e-06	1.92823e-06	1.92823e-06	1.92823e-06	1.92823e-06	1.92823e-06	1.92823e-06	1.92823e-06	1.92823e-06	1.92823e-06	1.92823e-06	1.92823e-06	1.92823e-06	1.92823e-06	1.92823e-06	1.92823e-06	1.92823e-06	1.92823e-06	1.92823e-06	1.92823e-06	1.92823e-06	1.92823e-06	1.92823e-06	1.92823e-06	1.92823e-06	1.92823e-06	1.92823e-06	1.92823e-06	1.92823e-06	1.92823e-06	1.92823e-06	1.92823e-06	1.92823e-06	1.92823e-06	1.92823e-06
Scenario 1-1	2035-2050	Effective Radiative Forcing of CH4(W/m2)	3.10406e-07	5.22686e-07	7.22732e-07	9.14551e-07	1.09944e-06	1.27808e-06	1.45094e-06	1.6184e-06	1.78076e-06	1.93831e-06	1.92823e-06	1.92823e-06	1.92823e-06	1.92823e-06	1.92823e-06	1.92823e-06	1.92823e-06	1.92823e-06	1.92823e-06	1.92823e-06	1.92823e-06	1.92823e-06	1.92823e-06	1.92823e-06	1.92823e-06	1.92823e-06	1.92823e-06	1.92823e-06	1.92823e-06	1.92823e-06	1.92823e-06	1.92823e-06	1.92823e-06	1.92823e-06	1.92823e-06	1.92823e-06	1.92823e-06	1.92823e-06	1.92823e-06	1.92823e-06	1.92823e-06	1.92823e-06	1.92823e-06	1.92823e-06	1.92823e-06	1.92823e-06	1.92823e-06
Scenario 1-2	2040-2055	Effective Radiative Forcing of CH4(W/m2)	3.10406e-07	5.22686e-07	7.22732e-07	9.14551e-07	1.09944e-06	1.27808e-06	1.45094e-06	1.6184e-06	1.78076e-06	1.93831e-06	1.92823e-06	1.92823e-06	1.92823e-06	1.92823e-06	1.92823e-06	1.92823e-06	1.92823e-06	1.92823e-06	1.92823e-06	1.92823e-06	1.92823e-06	1.92823e-06	1.92823e-06	1.92823e-06	1.92823e-06	1.92823e-06	1.92823e-06	1.92823e-06	1.92823e-06	1.92823e-06	1.92823e-06	1.92823e-06	1.92823e-06	1.92823e-06	1.92823e-06	1.92823e-06	1.92823e-06	1.92823e-06	1.92823e-06	1.92823e-06	1.92823e-06	1.92823e-06	1.92823e-06	1.92823e-06	1.92823e-06	1.92823e-06	1.92823e-06
Scenario 2-1	2025-50%	Effective Radiative Forcing of CH4(W/m2)	3.10406e-07	5.22686e-07	7.06522e-07	8.72247e-07	1.02688e-06	1.17343e-06	1.31348e-06	1.448e-06	1.57766e-06	1.70296e-06	1.63474e-06	1.57204e-06	1.55459e-06	1.55459e-06	1.55459e-06	1.55459e-06	1.55459e-06	1.55459e-06	1.55459e-06	1.55459e-06	1.55459e-06	1.55459e-06	1.55459e-06	1.55459e-06	1.55459e-06	1.55459e-06	1.55459e-06	1.55459e-06	1.55459e-06	1.55459e-06	1.55459e-06	1.55459e-06	1.55459e-06	1.55459e-06	1.55459e-06	1.55459e-06	1.55459e-06	1.55459e-06	1.55459e-06	1.55459e-06	1.55459e-06	1.55459e-06	1.55459e-06	1.55459e-06	1.55459e-06	1.55459e-06	1.55459e-06
Scenario 2-2	2025-50%+2030-100%	Effective Radiative Forcing of CH4(W/m2)	3.10406e-07	5.22686e-07	7.06522e-07	8.72247e-07	1.02688e-06	1.17343e-06	1.31348e-06	1.43998e-06	1.55352e-06	1.65704e-06	1.5543e-06	1.44613e-06	1.37632e-06	1.31707e-06	1.2489e-06	1.17092e-06	1.08166e-06	1.05614e-06	1.05614e-06	1.05614e-06	1.05614e-06	1.05614e-06	1.05614e-06	1.05614e-06	1.05614e-06	1.05614e-06	1.05614e-06	1.05614e-06	1.05614e-06	1.05614e-06	1.05614e-06	1.05614e-06	1.05614e-06	1.05614e-06	1.05614e-06	1.05614e-06	1.05614e-06	1.05614e-06	1.05614e-06	1.05614e-06	1.05614e-06	1.05614e-06	1.05614e-06	1.05614e-06	1.05614e-06	1.05614e-06	1.05614e-06
Scenario 2-3	2025-50%+2035-100%	Effective Radiative Forcing of CH4(W/m2)	3.10406e-07	5.22686e-07	7.06522e-07	8.72247e-07	1.02688e-06	1.17343e-06	1.31348e-06	1.448e-06	1.57766e-06	1.70296e-06	1.63474e-06	1.57204e-06	1.54712e-06	1.53009e-06	1.50415e-06	1.46976e-06	1.42714e-06	1.37632e-06	1.31707e-06	1.2489e-06	1.17092e-06	1.08166e-06	1.05614e-06	1.05614e-06	1.05614e-06	1.05614e-06	1.05614e-06	1.05614e-06	1.05614e-06	1.05614e-06	1.05614e-06	1.05614e-06	1.05614e-06	1.05614e-06	1.05614e-06	1.05614e-06	1.05614e-06	1.05614e-06	1.05614e-06	1.05614e-06	1.05614e-06	1.05614e-06	1.05614e-06	1.05614e-06	1.05614e-06	1.05614e-06	1.05614e-06
Scenario 3-1	2025&SAF50%+2035&HT20%&SAF50%+2045&HT40%&SAF50%+2055&HT60%&SAF40%	Effective Radiative Forcing of CH4(W/m2)	3.10406e-07	5.22686e-07	7.06522e-07	8.72247e-07	1.02688e-06	1.17343e-06	1.31348e-06	1.448e-06	1.57766e-06	1.70296e-06	1.63474e-06	1.57204e-06	1.55033e-06	1.54064e-06	1.52597e-06	1.5067e-06	1.4831e-06	1.4554e-06	1.42372e-06	1.38818e-06	1.34878e-06	1.30549e-06	1.28837e-06	1.27669e-06	1.25896e-06	1.23553e-06	1.20664e-06	1.17242e-06	1.13286e-06	1.08785e-06	1.03711e-06	9.80152e-07	9.59642e-07	9.49444e-07	9.33926e-07	9.13361e-07	8.87903e-07	8.57582e-07	8.223e-07	7.81797e-07	7.35608e-07	6.82961e-07	6.67959e-07	6.67959e-07	6.67959e-07	6.67959e-07	6.67959e-07
Scenario 3-2	2025&SAF50%+2035&HT0%&SAF50%+2045&HT20%&SAF50%+2055&HT40%&SAF50%	Effective Radiative Forcing of CH4(W/m2)	3.10406e-07	5.22686e-07	7.06522e-07	8.72247e-07	1.02688e-06	1.17343e-06	1.31348e-06	1.448e-06	1.57766e-06	1.70296e-06	1.63474e-06	1.57204e-06	1.55459e-06	1.55459e-06	1.55459e-06	1.55459e-06	1.55459e-06	1.55459e-06	1.55459e-06	1.55459e-06	1.55459e-06	1.55459e-06	1.55033e-06	1.54064e-06	1.52597e-06	1.5067e-06	1.4831e-06	1.4554e-06	1.42372e-06	1.38818e-06	1.34878e-06	1.30549e-06	1.28837e-06	1.27669e-06	1.25896e-06	1.23553e-06	1.20664e-06	1.17242e-06	1.13286e-06	1.08785e-06	1.03711e-06	9.80152e-07	9.64116e-07	9.64116e-07	9.64116e-07	9.64116e-07	9.64116e-07
Scenario 3-3	2025&SAF50%+2035&HT0%&SAF50%+2045&HT0%&SAF50%+2055&HT20%&SAF50%	Effective Radiative Forcing of CH4(W/m2)	3.10406e-07	5.22686e-07	7.06522e-07	8.72247e-07	1.02688e-06	1.17343e-06	1.31348e-06	1.448e-06	1.57766e-06	1.70296e-06	1.63474e-06	1.57204e-06	1.55459e-06	1.55459e-06	1.55459e-06	1.55459e-06	1.55459e-06	1.55459e-06	1.55459e-06	1.55459e-06	1.55459e-06	1.55459e-06	1.55459e-06	1.55459e-06	1.55459e-06	1.55459e-06	1.55459e-06	1.55459e-06	1.55459e-06	1.55459e-06	1.55459e-06	1.55459e-06	1.55033e-06	1.54064e-06	1.52597e-06	1.5067e-06	1.4831e-06	1.4554e-06	1.42372e-06	1.38818e-06	1.34878e-06	1.30549e-06	1.2935e-06	1.2935e-06	1.2935e-06	1.2935e-06	1.2935e-06
Scenario 3-4	2025&SAF50%+2030&SAF100%+2035&HT20%&SAF80%+2045&HT40%&SAF60%+2055&HT60%&SAF40%	Effective Radiative Forcing of CH4(W/m2)	3.10406e-07	5.22686e-07	7.06522e-07	8.72247e-07	1.02688e-06	1.17343e-06	1.31348e-06	1.43998e-06	1.55352e-06	1.65704e-06	1.5543e-06	1.44613e-06	1.37487e-06	1.31214e-06	1.23827e-06	1.15199e-06	1.05111e-06	1.01284e-06	9.99248e-07	9.84129e-07	9.67554e-07	9.49575e-07	9.42532e-07	9.37753e-07	9.30533e-07	9.21064e-07	9.09502e-07	8.95972e-07	8.80574e-07	8.6338e-07	8.44439e-07	8.23776e-07	8.15648e-07	8.10121e-07	8.01752e-07	7.90742e-07	7.77244e-07	7.61368e-07	7.43187e-07	7.22731e-07	6.99995e-07	6.74924e-07	6.67959e-07	6.67959e-07	6.67959e-07	6.67959e-07	6.67959e-07
Scenario 3-5	2025&SAF50%+2030&SAF100%+2035&HT0%&SAF100%+2045&HT20%&SAF80%+2055&HT40%&SAF60%	Effective Radiative Forcing of CH4(W/m2)	3.10406e-07	5.22686e-07	7.06522e-07	8.72247e-07	1.02688e-06	1.17343e-06	1.31348e-06	1.448e-06	1.57766e-06	1.70296e-06	1.63474e-06	1.57204e-06	1.55459e-06	1.55459e-06	1.55459e-06	1.55459e-06	1.55459e-06	1.55459e-06	1.55459e-06	1.55459e-06	1.55459e-06	1.55459e-06	1.54584e-06	1.52585e-06	1.49534e-06	1.45472e-06	1.40413e-06	1.34338e-06	1.27191e-06	1.18863e-06	1.09169e-06	9.77883e-07	9.42532e-07	9.37753e-07	9.30533e-07	9.21064e-07	9.09502e-07	8.95972e-07	8.80574e-07	8.6338e-07	8.44439e-07	8.23776e-07	8.18079e-07	8.18079e-07	8.18079e-07	8.18079e-07	8.18079e-07
Scenario 3-6	2025&SAF50%+2030&SAF100%+2035&HT0%&SAF100%+2045&HT0%&SAF100%+2055&HT20%&SAF80%	Effective Radiative Forcing of CH4(W/m2)	3.10406e-07	5.22686e-07	7.06522e-07	8.72247e-07	1.02688e-06	1.17343e-06	1.31348e-06	1.448e-06	1.57766e-06	1.70296e-06	1.63474e-06	1.57204e-06	1.55459e-06	1.55459e-06	1.55459e-06	1.55459e-06	1.55459e-06	1.55459e-06	1.55459e-06	1.55459e-06	1.55459e-06	1.55459e-06	1.55459e-06	1.55459e-06	1.55459e-06	1.55459e-06	1.55459e-06	1.55459e-06	1.55459e-06	1.55459e-06	1.55459e-06	1.55459e-06	1.54584e-06	1.52585e-06	1.49534e-06	1.45472e-06	1.40413e-06	1.34338e-06	1.27191e-06	1.18863e-06	1.09169e-06	9.77883e-07	9.44637e-07	9.44637e-07	9.44637e-07	9.44637e-07	9.44637e-07
Scenario 3-7	2025&SAF50%+2035&HT20%&SAF80%+2045&HT40%&SAF60%+2055&HT60%&SAF40%	Effective Radiative Forcing of CH4(W/m2)	3.10406e-07	5.22686e-07	7.06522e-07	8.72247e-07	1.02688e-06	1.17343e-06	1.31348e-06	1.448e-06	1.57766e-06	1.70296e-06	1.63474e-06	1.57204e-06	1.54584e-06	1.52585e-06	1.49534e-06	1.45472e-06	1.40413e-06	1.34338e-06	1.27191e-06	1.18863e-06	1.09169e-06	9.77883e-07	9.42532e-07	9.37753e-07	9.30533e-07	9.21064e-07	9.09502e-07	8.95972e-07	8.80574e-07	8.6338e-07	8.44439e-07	8.23776e-07	8.15648e-07	8.10121e-07	8.01752e-07	7.90742e-07	7.77244e-07	7.61368e-07	7.43187e-07	7.22731e-07	6.99995e-07	6.74924e-07	6.67959e-07	6.67959e-07	6.67959e-07	6.67959e-07	6.67959e-07
Scenario 3-8	2025&SAF50%+2035&HT0%&SAF100%+2045&HT20%&SAF80%+2055&HT40%&SAF60%	Effective Radiative Forcing of CH4(W/m2)	3.10406e-07	5.22686e-07	7.06522e-07	8.72247e-07	1.02688e-06	1.17343e-06	1.31348e-06	1.43998e-06	1.55352e-06	1.65704e-06	1.5543e-06	1.44613e-06	1.37632e-06	1.31707e-06	1.2489e-06	1.17092e-06	1.08166e-06	1.05614e-06	1.05614e-06	1.05614e-06	1.05614e-06	1.05614e-06	1.05425e-06	1.04998e-06	1.04354e-06	1.03511e-06	1.02483e-06	1.01284e-06	9.99248e-07	9.84129e-07	9.67554e-07	9.49575e-07	9.42532e-07	9.37753e-07	9.30533e-07	9.21064e-07	9.09502e-07	8.95972e-07	8.80574e-07	8.6338e-07	8.44439e-07	8.23776e-07	8.18079e-07	8.18079e-07	8.18079e-07	8.18079e-07	8.18079e-07
Scenario 3-9	2025&SAF50%+2035&HT0%&SAF100%+2045&HT0%&SAF100%+2055&HT20%&SAF80%	Effective Radiative Forcing of CH4(W/m2)	3.10406e-07	5.22686e-07	7.06522e-07	8.72247e-07	1.02688e-06	1.17343e-06	1.31348e-06	1.448e-06	1.57766e-06	1.70296e-06	1.63474e-06	1.57204e-06	1.55459e-06	1.55459e-06	1.55459e-06	1.55459e-06	1.55459e-06	1.55459e-06	1.55459e-06	1.55459e-06	1.55459e-06	1.55459e-06	1.55459e-06	1.55459e-06	1.55459e-06	1.55459e-06	1.55459e-06	1.55459e-06	1.55459e-06	1.55459e-06	1.55459e-06	1.55459e-06	1.54584e-06	1.52585e-06	1.49534e-06	1.45472e-06	1.40413e-06	1.34338e-06	1.27191e-06	1.18863e-06	1.09169e-06	9.77883e-07	9.44637e-07	9.44637e-07	9.44637e-07	9.44637e-07	9.44637e-07
Scenario 4-1	2025&SAF50%+2040&HFC20%&SAF50%+2050&HFC40%&SAF50%+2060&HFC60% &SAF40%	Effective Radiative Forcing of CH4(W/m2)	3.10406e-07	5.22686e-07	7.06522e-07	8.72247e-07	1.02688e-06	1.17343e-06	1.31348e-06	1.448e-06	1.57766e-06	1.70296e-06	1.63474e-06	1.57204e-06	1.55459e-06	1.55459e-06	1.55459e-06	1.55459e-06	1.55459e-06	1.55033e-06	1.54064e-06	1.52597e-06	1.5067e-06	1.4831e-06	1.4554e-06	1.42372e-06	1.38818e-06	1.34878e-06	1.30549e-06	1.28837e-06	1.27669e-06	1.25896e-06	1.23553e-06	1.20664e-06	1.17242e-06	1.13286e-06	1.08785e-06	1.03711e-06	9.80152e-07	9.59642e-07	9.49444e-07	9.33926e-07	9.13361e-07	8.87903e-07	8.57582e-07	8.223e-07	7.81797e-07	7.35608e-07	6.82961e-07
Scenario 4-2	2025&SAF50%+2040&HFC0%&SAF50%+2050&HFC20%&SAF50%+2060&HFC40% &SAF50%	Effective Radiative Forcing of CH4(W/m2)	3.10406e-07	5.22686e-07	7.06522e-07	8.72247e-07	1.02688e-06	1.17343e-06	1.31348e-06	1.448e-06	1.57766e-06	1.70296e-06	1.63474e-06	1.57204e-06	1.55459e-06	1.55459e-06	1.55459e-06	1.55459e-06	1.55459e-06	1.55459e-06	1.55459e-06	1.55459e-06	1.55459e-06	1.55459e-06	1.55459e-06	1.55459e-06	1.55459e-06	1.55459e-06	1.55459e-06	1.55033e-06	1.54064e-06	1.52597e-06	1.5067e-06	1.4831e-06	1.4554e-06	1.42372e-06	1.38818e-06	1.34878e-06	1.30549e-06	1.28837e-06	1.27669e-06	1.25896e-06	1.23553e-06	1.20664e-06	1.17242e-06	1.13286e-06	1.08785e-06	1.03711e-06	9.80152e-07
Scenario 4-3	2025&SAF50%+2040&HFC0%&SAF50%+2050&HFC0%&SAF50%+2060&HFC20% &SAF50%	Effective Radiative Forcing of CH4(W/m2)	3.10406e-07	5.22686e-07	7.06522e-07	8.72247e-07	1.02688e-06	1.17343e-06	1.31348e-06	1.448e-06	1.57766e-06	1.70296e-06	1.63474e-06	1.57204e-06	1.55459e-06	1.55459e-06	1.55459e-06	1.55459e-06	1.55459e-06	1.55459e-06	1.55459e-06	1.55459e-06	1.55459e-06	1.55459e-06	1.55459e-06	1.55459e-06	1.55459e-06	1.55459e-06	1.55459e-06	1.55459e-06	1.55459e-06	1.55459e-06	1.55459e-06	1.55459e-06	1.55459e-06	1.55459e-06	1.55459e-06	1.55459e-06	1.55459e-06	1.55033e-06	1.54064e-06	1.52597e-06	1.5067e-06	1.4831e-06	1.4554e-06	1.42372e-06	1.38818e-06	1.34878e-06	1.30549e-06
Scenario 4-4	2025&SAF50%+2030&SAF100%+2040&HFC20%&SAF80%+2050&HFC40% &SAF60%+2060&HFC60% &SAF40%	Effective Radiative Forcing of CH4(W/m2)	3.10406e-07	5.22686e-07	7.06522e-07	8.72247e-07	1.02688e-06	1.17343e-06	1.31348e-06	1.43998e-06	1.55352e-06	1.65704e-06	1.5543e-06	1.44613e-06	1.37632e-06	1.31707e-06	1.2489e-06	1.17092e-06	1.08166e-06	1.05425e-06	1.04998e-06	1.04354e-06	1.03511e-06	1.02483e-06	1.01284e-06	9.99248e-07	9.84129e-07	9.67554e-07	9.49575e-07	9.42532e-07	9.37753e-07	9.30533e-07	9.21064e-07	9.09502e-07	8.95972e-07	8.80574e-07	8.6338e-07	8.44439e-07	8.23776e-07	8.15648e-07	8.10121e-07	8.01752e-07	7.90742e-07	7.77244e-07	7.61368e-07	7.43187e-07	7.22731e-07	6.99995e-07	6.74924e-07
Scenario 4-5	2025&SAF50%+2030&SAF100%+2040&HFC0%&SAF100%+2050&HFC20% &SAF80%+2060&HFC40% &SAF60%	Effective Radiative Forcing of CH4(W/m2)	3.10406e-07	5.22686e-07	7.06522e-07	8.72247e-07	1.02688e-06	1.17343e-06	1.31348e-06	1.448e-06	1.57766e-06	1.70296e-06	1.63474e-06	1.57204e-06	1.55459e-06	1.55459e-06	1.55459e-06	1.55459e-06	1.55459e-06	1.55459e-06	1.55459e-06	1.55459e-06	1.55459e-06	1.55459e-06	1.55459e-06	1.55459e-06	1.55459e-06	1.55459e-06	1.55459e-06	1.54584e-06	1.52585e-06	1.49534e-06	1.45472e-06	1.40413e-06	1.34338e-06	1.27191e-06	1.18863e-06	1.09169e-06	9.77883e-07	9.42532e-07	9.37753e-07	9.30533e-07	9.21064e-07	9.09502e-07	8.95972e-07	8.80574e-07	8.6338e-07	8.44439e-07	8.23776e-07
Scenario 4-6	2025&SAF50%+2030&SAF100%+2040&HFC0%&SAF100%+2050&HFC0% &SAF100%+2060&HFC20% &SAF80%	Effective Radiative Forcing of CH4(W/m2)	3.10406e-07	5.22686e-07	7.06522e-07	8.72247e-07	1.02688e-06	1.17343e-06	1.31348e-06	1.448e-06	1.57766e-06	1.70296e-06	1.63474e-06	1.57204e-06	1.55459e-06	1.55459e-06	1.55459e-06	1.55459e-06	1.55459e-06	1.55459e-06	1.55459e-06	1.55459e-06	1.55459e-06	1.55459e-06	1.55459e-06	1.55459e-06	1.55459e-06	1.55459e-06	1.55459e-06	1.55459e-06	1.55459e-06	1.55459e-06	1.55459e-06	1.55459e-06	1.55459e-06	1.55459e-06	1.55459e-06	1.55459e-06	1.55459e-06	1.54584e-06	1.52585e-06	1.49534e-06	1.45472e-06	1.40413e-06	1.34338e-06	1.27191e-06	1.18863e-06	1.09169e-06	9.77883e-07
Scenario 4-7	2025&SAF50%+2040&HFC20%&SAF80%+2050&HFC40%&SAF60%+2060&HFC60% &SAF40%	Effective Radiative Forcing of CH4(W/m2)	3.10406e-07	5.22686e-07	7.06522e-07	8.72247e-07	1.02688e-06	1.17343e-06	1.31348e-06	1.448e-06	1.57766e-06	1.70296e-06	1.63474e-06	1.57204e-06	1.55459e-06	1.55459e-06	1.55459e-06	1.55459e-06	1.55459e-06	1.54584e-06	1.52585e-06	1.49534e-06	1.45472e-06	1.40413e-06	1.34338e-06	1.27191e-06	1.18863e-06	1.09169e-06	9.77883e-07	9.42532e-07	9.37753e-07	9.30533e-07	9.21064e-07	9.09502e-07	8.95972e-07	8.80574e-07	8.6338e-07	8.44439e-07	8.23776e-07	8.15648e-07	8.10121e-07	8.01752e-07	7.90742e-07	7.77244e-07	7.61368e-07	7.43187e-07	7.22731e-07	6.99995e-07	6.74924e-07
Scenario 4-8	2025&SAF50%+2040&HFC0%&SAF100%+2050&HFC20%&SAF80%+2060&HFC40% &SAF60%	Effective Radiative Forcing of CH4(W/m2)	3.10406e-07	5.22686e-07	7.06522e-07	8.72247e-07	1.02688e-06	1.17343e-06	1.31348e-06	1.43998e-06	1.55352e-06	1.65704e-06	1.5543e-06	1.44613e-06	1.37632e-06	1.31707e-06	1.2489e-06	1.17092e-06	1.08166e-06	1.05614e-06	1.05614e-06	1.05614e-06	1.05614e-06	1.05614e-06	1.05614e-06	1.05614e-06	1.05614e-06	1.05614e-06	1.05614e-06	1.05425e-06	1.04998e-06	1.04354e-06	1.03511e-06	1.02483e-06	1.01284e-06	9.99248e-07	9.84129e-07	9.67554e-07	9.49575e-07	9.42532e-07	9.37753e-07	9.30533e-07	9.21064e-07	9.09502e-07	8.95972e-07	8.80574e-07	8.6338e-07	8.44439e-07	8.23776e-07
Scenario 4-9	2025&SAF50%+2040&HFC0%&SAF100%+2050&HFC0%&SAF100%+2060&HFC20% &SAF80%	Effective Radiative Forcing of CH4(W/m2)	3.10406e-07	5.22686e-07	7.06522e-07	8.72247e-07	1.02688e-06	1.17343e-06	1.31348e-06	1.448e-06	1.57766e-06	1.70296e-06	1.63474e-06	1.57204e-06	1.55459e-06	1.55459e-06	1.55459e-06	1.55459e-06	1.55459e-06	1.55459e-06	1.55459e-06	1.55459e-06	1.55459e-06	1.55459e-06	1.55459e-06	1.55459e-06	1.55459e-06	1.55459e-06	1.55459e-06	1.55459e-06	1.55459e-06	1.55459e-06	1.55459e-06	1.55459e-06	1.55459e-06	1.55459e-06	1.55459e-06	1.55459e-06	1.55459e-06	1.54584e-06	1.52585e-06	1.49534e-06	1.45472e-06	1.40413e-06	1.34338e-06	1.27191e-06	1.18863e-06	1.09169e-06	9.77883e-07
[truncated: 31 more columns]
