# Supplementary material for: Path analysis for controlling climate change in global aviation
Source: iScience. 2024 May 28;27(6):110126. doi: 10.1016/j.isci.2024.110126 (PMC11214314; doi:10.1016/j.isci.2024.110126)
Supplement: Table S7. The effective radiative forcing of N2O from 2023 to 2100, related to STAR Methods [file mmc8.xlsx]

## Sheet: S7
Supplementary Table S7. The Effective Radiative Forcing of N2O from 2023 to 2100, Related to STAR Methods.
Scenarios	Introduction	Variables	2023	2024	2025	2026	2027	2028	2029	2030	2031	2032	2033	2034	2035	2036	2037	2038	2039	2040	2041	2042	2043	2044	2045	2046	2047	2048	2049	2050	2051	2052	2053	2054	2055	2056	2057	2058	2059	2060	2061	2062	2063	2064	2065	2066	2067	2068	2069
Scenario 0	Baseline scenario	Effective Radiative Forcing of N2O(W/m2)	3.99452e-07	7.98082e-07	1.19562e-06	1.59207e-06	1.98743e-06	2.38171e-06	2.77492e-06	3.16705e-06	3.55812e-06	3.94813e-06	4.33707e-06	4.72497e-06	5.11181e-06	5.49761e-06	5.88237e-06	6.26609e-06	6.64878e-06	7.03044e-06	7.41108e-06	7.7907e-06	8.1693e-06	8.54689e-06	8.92348e-06	9.29906e-06	9.67364e-06	1.00472e-05	1.04198e-05	1.07914e-05	1.11621e-05	1.15317e-05	1.19004e-05	1.22681e-05	1.26348e-05	1.30006e-05	1.33654e-05	1.37293e-05	1.40922e-05	1.44541e-05	1.48152e-05	1.51752e-05	1.55344e-05	1.58926e-05	1.62499e-05	1.66062e-05	1.69617e-05	1.73162e-05	1.76698e-05
Scenario 1-1	2035-2050	Effective Radiative Forcing of N2O(W/m2)	3.99452e-07	7.98082e-07	1.19562e-06	1.59207e-06	1.98743e-06	2.38171e-06	2.77492e-06	3.16705e-06	3.55812e-06	3.94813e-06	4.33707e-06	4.72497e-06	5.11181e-06	5.49761e-06	5.88237e-06	6.26609e-06	6.64878e-06	7.03044e-06	7.41108e-06	7.7907e-06	8.1693e-06	8.54689e-06	8.92348e-06	9.29906e-06	9.67364e-06	1.00472e-05	1.04198e-05	1.07914e-05	1.11621e-05	1.15317e-05	1.19004e-05	1.22681e-05	1.26348e-05	1.30006e-05	1.33654e-05	1.37293e-05	1.40922e-05	1.44541e-05	1.48152e-05	1.51752e-05	1.55344e-05	1.58926e-05	1.62499e-05	1.66062e-05	1.69617e-05	1.73162e-05	1.76698e-05
Scenario 1-2	2040-2055	Effective Radiative Forcing of N2O(W/m2)	3.99452e-07	7.98082e-07	1.19562e-06	1.59207e-06	1.98743e-06	2.38171e-06	2.77492e-06	3.16705e-06	3.55812e-06	3.94813e-06	4.33707e-06	4.72497e-06	5.11181e-06	5.49761e-06	5.88237e-06	6.26609e-06	6.64878e-06	7.03044e-06	7.41108e-06	7.7907e-06	8.1693e-06	8.54689e-06	8.92348e-06	9.29906e-06	9.67364e-06	1.00472e-05	1.04198e-05	1.07914e-05	1.11621e-05	1.15317e-05	1.19004e-05	1.22681e-05	1.26348e-05	1.30006e-05	1.33654e-05	1.37293e-05	1.40922e-05	1.44541e-05	1.48152e-05	1.51752e-05	1.55344e-05	1.58926e-05	1.62499e-05	1.66062e-05	1.69617e-05	1.73162e-05	1.76698e-05
Scenario 2-1	2025-50%	Effective Radiative Forcing of N2O(W/m2)	3.99452e-07	7.98082e-07	1.16178e-06	1.48869e-06	1.79864e-06	2.09886e-06	2.39275e-06	2.68215e-06	2.96819e-06	3.25155e-06	3.53272e-06	3.81202e-06	4.08969e-06	4.3659e-06	4.64079e-06	4.91447e-06	5.18702e-06	5.4585e-06	5.72896e-06	5.99845e-06	6.26701e-06	6.53467e-06	6.80145e-06	7.06738e-06	7.33247e-06	7.59675e-06	7.86022e-06	8.12291e-06	8.38482e-06	8.64597e-06	8.90637e-06	9.16602e-06	9.42493e-06	9.68311e-06	9.94057e-06	1.01973e-05	1.04533e-05	1.07087e-05	1.09633e-05	1.12173e-05	1.14705e-05	1.17231e-05	1.1975e-05	1.22262e-05	1.24767e-05	1.27266e-05	1.29759e-05
Scenario 2-2	2025-50%+2030-100%	Effective Radiative Forcing of N2O(W/m2)	3.99452e-07	7.98082e-07	1.16178e-06	1.48869e-06	1.79864e-06	2.09886e-06	2.39275e-06	2.66724e-06	2.91405e-06	3.13972e-06	3.34855e-06	3.54352e-06	3.72683e-06	3.90013e-06	4.06471e-06	4.2216e-06	4.37165e-06	4.51554e-06	4.65385e-06	4.78708e-06	4.91565e-06	5.03992e-06	5.16021e-06	5.2768e-06	5.38995e-06	5.49986e-06	5.60675e-06	5.71077e-06	5.81211e-06	5.91089e-06	6.00725e-06	6.10132e-06	6.19321e-06	6.28301e-06	6.37082e-06	6.45673e-06	6.54082e-06	6.62316e-06	6.70382e-06	6.78288e-06	6.86038e-06	6.93639e-06	7.01096e-06	7.08414e-06	7.15598e-06	7.22653e-06	7.29582e-06
Scenario 2-3	2025-50%+2035-100%	Effective Radiative Forcing of N2O(W/m2)	3.99452e-07	7.98082e-07	1.16178e-06	1.48869e-06	1.79864e-06	2.09886e-06	2.39275e-06	2.68215e-06	2.96819e-06	3.25155e-06	3.53272e-06	3.81202e-06	4.07992e-06	4.32927e-06	4.56314e-06	4.7838e-06	4.99302e-06	5.1922e-06	5.38246e-06	5.56474e-06	5.7398e-06	5.9083e-06	6.0708e-06	6.22777e-06	6.37964e-06	6.52677e-06	6.66948e-06	6.80806e-06	6.94277e-06	7.07384e-06	7.20148e-06	7.32587e-06	7.44718e-06	7.56557e-06	7.68119e-06	7.79416e-06	7.90461e-06	8.01264e-06	8.11837e-06	8.22188e-06	8.32327e-06	8.42262e-06	8.52001e-06	8.6155e-06	8.70918e-06	8.80111e-06	8.89133e-06
Scenario 3-1	2025&SAF50%+2035&HT20%&SAF50%+2045&HT40%&SAF50%+2055&HT60%&SAF40%	Effective Radiative Forcing of N2O(W/m2)	3.99452e-07	7.98082e-07	1.16178e-06	1.48869e-06	1.79864e-06	2.09886e-06	2.39275e-06	2.68215e-06	2.96819e-06	3.25155e-06	3.53272e-06	3.81202e-06	4.08715e-06	4.35641e-06	4.62073e-06	4.88083e-06	5.13728e-06	5.39052e-06	5.64092e-06	5.88876e-06	6.1343e-06	6.37773e-06	6.61768e-06	6.85294e-06	7.08395e-06	7.31109e-06	7.53468e-06	7.755e-06	7.97229e-06	8.18678e-06	8.39865e-06	8.60808e-06	8.81494e-06	9.01913e-06	9.22081e-06	9.42012e-06	9.61719e-06	9.81215e-06	1.00051e-05	1.01961e-05	1.03854e-05	1.05729e-05	1.07587e-05	1.09429e-05	1.11257e-05	1.13069e-05	1.14868e-05
Scenario 3-2	2025&SAF50%+2035&HT0%&SAF50%+2045&HT20%&SAF50%+2055&HT40%&SAF50%	Effective Radiative Forcing of N2O(W/m2)	3.99452e-07	7.98082e-07	1.16178e-06	1.48869e-06	1.79864e-06	2.09886e-06	2.39275e-06	2.68215e-06	2.96819e-06	3.25155e-06	3.53272e-06	3.81202e-06	4.08969e-06	4.3659e-06	4.64079e-06	4.91447e-06	5.18702e-06	5.4585e-06	5.72896e-06	5.99845e-06	6.26701e-06	6.53467e-06	6.79992e-06	7.06152e-06	7.31979e-06	7.57503e-06	7.82749e-06	8.07739e-06	8.32492e-06	8.57023e-06	8.81349e-06	9.0548e-06	9.29318e-06	9.52772e-06	9.75869e-06	9.98632e-06	1.02108e-05	1.04324e-05	1.06511e-05	1.08673e-05	1.10809e-05	1.12922e-05	1.15013e-05	1.17082e-05	1.1913e-05	1.2116e-05	1.2317e-05
Scenario 3-3	2025&SAF50%+2035&HT0%&SAF50%+2045&HT0%&SAF50%+2055&HT20%&SAF50%	Effective Radiative Forcing of N2O(W/m2)	3.99452e-07	7.98082e-07	1.16178e-06	1.48869e-06	1.79864e-06	2.09886e-06	2.39275e-06	2.68215e-06	2.96819e-06	3.25155e-06	3.53272e-06	3.81202e-06	4.08969e-06	4.3659e-06	4.64079e-06	4.91447e-06	5.18702e-06	5.4585e-06	5.72896e-06	5.99845e-06	6.26701e-06	6.53467e-06	6.80145e-06	7.06738e-06	7.33247e-06	7.59675e-06	7.86022e-06	8.12291e-06	8.38482e-06	8.64597e-06	8.90637e-06	9.16602e-06	9.42383e-06	9.67883e-06	9.93122e-06	1.01811e-05	1.04288e-05	1.06742e-05	1.09176e-05	1.1159e-05	1.13985e-05	1.16363e-05	1.18724e-05	1.21069e-05	1.23399e-05	1.25713e-05	1.28014e-05
Scenario 3-4	2025&SAF50%+2030&SAF100%+2035&HT20%&SAF80%+2045&HT40%&SAF60%+2055&HT60%&SAF40%	Effective Radiative Forcing of N2O(W/m2)	3.99452e-07	7.98082e-07	1.16178e-06	1.48869e-06	1.79864e-06	2.09886e-06	2.39275e-06	2.66724e-06	2.91405e-06	3.13972e-06	3.34855e-06	3.54352e-06	3.72833e-06	3.90584e-06	4.077e-06	4.24257e-06	4.40316e-06	4.55929e-06	4.7114e-06	4.85986e-06	5.00498e-06	5.14703e-06	5.28731e-06	5.42697e-06	5.56604e-06	5.70452e-06	5.84245e-06	5.97984e-06	6.1167e-06	6.25305e-06	6.3889e-06	6.52426e-06	6.65998e-06	6.79684e-06	6.93474e-06	7.07358e-06	7.21329e-06	7.35378e-06	7.49499e-06	7.63684e-06	7.77928e-06	7.92224e-06	8.06569e-06	8.20955e-06	8.3538e-06	8.49838e-06	8.64327e-06
Scenario 3-5	2025&SAF50%+2030&SAF100%+2035&HT0%&SAF100%+2045&HT20%&SAF80%+2055&HT40%&SAF60%	Effective Radiative Forcing of N2O(W/m2)	3.99452e-07	7.98082e-07	1.16178e-06	1.48869e-06	1.79864e-06	2.09886e-06	2.39275e-06	2.66724e-06	2.91405e-06	3.13972e-06	3.34855e-06	3.54352e-06	3.72683e-06	3.90013e-06	4.06471e-06	4.2216e-06	4.37165e-06	4.51554e-06	4.65385e-06	4.78708e-06	4.91565e-06	5.03992e-06	5.16129e-06	5.28103e-06	5.39922e-06	5.51597e-06	5.63135e-06	5.74543e-06	5.85829e-06	5.96998e-06	6.08057e-06	6.1901e-06	6.2995e-06	6.40965e-06	6.52047e-06	6.63193e-06	6.74396e-06	6.85651e-06	6.96956e-06	7.08304e-06	7.19693e-06	7.31118e-06	7.42576e-06	7.54065e-06	7.6558e-06	7.77119e-06	7.8868e-06
Scenario 3-6	2025&SAF50%+2030&SAF100%+2035&HT0%&SAF100%+2045&HT0%&SAF100%+2055&HT20%&SAF80%	Effective Radiative Forcing of N2O(W/m2)	3.99452e-07	7.98082e-07	1.16178e-06	1.48869e-06	1.79864e-06	2.09886e-06	2.39275e-06	2.66724e-06	2.91405e-06	3.13972e-06	3.34855e-06	3.54352e-06	3.72683e-06	3.90013e-06	4.06471e-06	4.2216e-06	4.37165e-06	4.51554e-06	4.65385e-06	4.78708e-06	4.91565e-06	5.03992e-06	5.16021e-06	5.2768e-06	5.38995e-06	5.49986e-06	5.60675e-06	5.71077e-06	5.81211e-06	5.91089e-06	6.00725e-06	6.10132e-06	6.19411e-06	6.28656e-06	6.37867e-06	6.47045e-06	6.56192e-06	6.65307e-06	6.74391e-06	6.83444e-06	6.92467e-06	7.0146e-06	7.10425e-06	7.1936e-06	7.28267e-06	7.37146e-06	7.45997e-06
Scenario 3-7	2025&SAF50%+2035&HT20%&SAF80%+2045&HT40%&SAF60%+2055&HT60%&SAF40%	Effective Radiative Forcing of N2O(W/m2)	3.99452e-07	7.98082e-07	1.16178e-06	1.48869e-06	1.79864e-06	2.09886e-06	2.39275e-06	2.68215e-06	2.96819e-06	3.25155e-06	3.53272e-06	3.81202e-06	4.08129e-06	4.33442e-06	4.57409e-06	4.80231e-06	5.02063e-06	5.2303e-06	5.4323e-06	5.62747e-06	5.81649e-06	5.99993e-06	6.1792e-06	6.35551e-06	6.52909e-06	6.70013e-06	6.86881e-06	7.03529e-06	7.19969e-06	7.36215e-06	7.52278e-06	7.68167e-06	7.83964e-06	7.99742e-06	8.15499e-06	8.31235e-06	8.46948e-06	8.62637e-06	8.78302e-06	8.93942e-06	9.09556e-06	9.25143e-06	9.40703e-06	9.56235e-06	9.71739e-06	9.87215e-06	1.00266e-05
Scenario 3-8	2025&SAF50%+2035&HT0%&SAF100%+2045&HT20%&SAF80%+2055&HT40%&SAF60%	Effective Radiative Forcing of N2O(W/m2)	3.99452e-07	7.98082e-07	1.16178e-06	1.48869e-06	1.79864e-06	2.09886e-06	2.39275e-06	2.68215e-06	2.96819e-06	3.25155e-06	3.53272e-06	3.81202e-06	4.07992e-06	4.32927e-06	4.56314e-06	4.7838e-06	4.99302e-06	5.1922e-06	5.38246e-06	5.56474e-06	5.7398e-06	5.9083e-06	6.07172e-06	6.23135e-06	6.38748e-06	6.54035e-06	6.69018e-06	6.83716e-06	6.98148e-06	7.1233e-06	7.26275e-06	7.39996e-06	7.53581e-06	7.67107e-06	7.80576e-06	7.9399e-06	8.0735e-06	8.20658e-06	8.33914e-06	8.47121e-06	8.60277e-06	8.73386e-06	8.86447e-06	8.99462e-06	9.12431e-06	9.25355e-06	9.38235e-06
Scenario 3-9	2025&SAF50%+2035&HT0%&SAF100%+2045&HT0%&SAF100%+2055&HT20%&SAF80%	Effective Radiative Forcing of N2O(W/m2)	1.21123e-11	4.83496e-11	1.02457e-10	1.68232e-10	2.45577e-10	3.34398e-10	4.34601e-10	5.46091e-10	6.68776e-10	8.02563e-10	9.47362e-10	1.10308e-09	1.26358e-09	1.42275e-09	1.58061e-09	1.73717e-09	1.89245e-09	2.04645e-09	2.19918e-09	2.35065e-09	2.50087e-09	2.64986e-09	2.79763e-09	2.94417e-09	3.08951e-09	3.23366e-09	3.37662e-09	3.5184e-09	3.65901e-09	3.79847e-09	3.93678e-09	4.07395e-09	4.21084e-09	4.3483e-09	4.48632e-09	4.62491e-09	4.76405e-09	4.90374e-09	5.04397e-09	5.18475e-09	5.32606e-09	5.46791e-09	5.61028e-09	5.75318e-09	5.8966e-09	6.04053e-09	6.18498e-09
Scenario 4-1	2025&SAF50%+2040&HFC20%&SAF50%+2050&HFC40%&SAF50%+2060&HFC60% &SAF40%	Effective Radiative Forcing of N2O(W/m2)	3.99452e-07	7.98082e-07	1.16178e-06	1.48869e-06	1.79864e-06	2.09886e-06	2.39275e-06	2.68215e-06	2.96819e-06	3.25155e-06	3.53272e-06	3.81202e-06	4.08969e-06	4.3659e-06	4.64079e-06	4.91447e-06	5.18702e-06	5.45557e-06	5.71783e-06	5.97457e-06	6.22644e-06	6.47394e-06	6.71753e-06	6.95757e-06	7.19438e-06	7.42822e-06	7.65935e-06	7.88592e-06	8.10634e-06	8.32111e-06	8.53063e-06	8.7353e-06	8.93543e-06	9.13134e-06	9.32327e-06	9.51148e-06	9.69618e-06	9.87676e-06	1.00526e-05	1.02241e-05	1.03913e-05	1.05546e-05	1.0714e-05	1.08699e-05	1.10222e-05	1.11713e-05	1.13172e-05
Scenario 4-2	2025&SAF50%+2040&HFC0%&SAF50%+2050&HFC20%&SAF50%+2060&HFC40% &SAF50%	Effective Radiative Forcing of N2O(W/m2)	3.99452e-07	7.98082e-07	1.16178e-06	1.48869e-06	1.79864e-06	2.09886e-06	2.39275e-06	2.68215e-06	2.96819e-06	3.25155e-06	3.53272e-06	3.81202e-06	4.08969e-06	4.3659e-06	4.64079e-06	4.91447e-06	5.18702e-06	5.4585e-06	5.72896e-06	5.99845e-06	6.26701e-06	6.53467e-06	6.80145e-06	7.06738e-06	7.33247e-06	7.59675e-06	7.86022e-06	8.12095e-06	8.37722e-06	8.62942e-06	8.87786e-06	9.12282e-06	9.36455e-06	9.60326e-06	9.83915e-06	1.00724e-05	1.03032e-05	1.053e-05	1.07518e-05	1.09688e-05	1.11813e-05	1.13895e-05	1.15937e-05	1.1794e-05	1.19907e-05	1.2184e-05	1.2374e-05
Scenario 4-3	2025&SAF50%+2040&HFC0%&SAF50%+2050&HFC0%&SAF50%+2060&HFC20% &SAF50%	Effective Radiative Forcing of N2O(W/m2)	3.99452e-07	7.98082e-07	1.16178e-06	1.48869e-06	1.79864e-06	2.09886e-06	2.39275e-06	2.68215e-06	2.96819e-06	3.25155e-06	3.53272e-06	3.81202e-06	4.08969e-06	4.3659e-06	4.64079e-06	4.91447e-06	5.18702e-06	5.4585e-06	5.72896e-06	5.99845e-06	6.26701e-06	6.53467e-06	6.80145e-06	7.06738e-06	7.33247e-06	7.59675e-06	7.86022e-06	8.12291e-06	8.38482e-06	8.64597e-06	8.90637e-06	9.16602e-06	9.42493e-06	9.68311e-06	9.94057e-06	1.01973e-05	1.04533e-05	1.07072e-05	1.09575e-05	1.12045e-05	1.14484e-05	1.16893e-05	1.19275e-05	1.21631e-05	1.23961e-05	1.26268e-05	1.28552e-05
Scenario 4-4	2025&SAF50%+2030&SAF100%+2040&HFC20%&SAF80%+2050&HFC40% &SAF60%+2060&HFC60% &SAF40%	Effective Radiative Forcing of N2O(W/m2)	3.99452e-07	7.98082e-07	1.16178e-06	1.48869e-06	1.79864e-06	2.09886e-06	2.39275e-06	2.66724e-06	2.91405e-06	3.13972e-06	3.34855e-06	3.54352e-06	3.72683e-06	3.90013e-06	4.06471e-06	4.2216e-06	4.37165e-06	4.51554e-06	4.65385e-06	4.78708e-06	4.91565e-06	5.03992e-06	5.16021e-06	5.2768e-06	5.38995e-06	5.49986e-06	5.60675e-06	5.71077e-06	5.81211e-06	5.91089e-06	6.00725e-06	6.10132e-06	6.19321e-06	6.28301e-06	6.37082e-06	6.45673e-06	6.54082e-06	6.62316e-06	6.70382e-06	6.78288e-06	6.86038e-06	6.93639e-06	7.01096e-06	7.08414e-06	7.15598e-06	7.22653e-06	7.29582e-06
Scenario 4-5	2025&SAF50%+2030&SAF100%+2040&HFC0%&SAF100%+2050&HFC20% &SAF80%+2060&HFC40% &SAF60%	Effective Radiative Forcing of N2O(W/m2)	3.99452e-07	7.98082e-07	1.16178e-06	1.48869e-06	1.79864e-06	2.09886e-06	2.39275e-06	2.66724e-06	2.91405e-06	3.13972e-06	3.34855e-06	3.54352e-06	3.72683e-06	3.90013e-06	4.06471e-06	4.2216e-06	4.37165e-06	4.51554e-06	4.65385e-06	4.78708e-06	4.91565e-06	5.03992e-06	5.16021e-06	5.2768e-06	5.38995e-06	5.49986e-06	5.60675e-06	5.71077e-06	5.81211e-06	5.91089e-06	6.00725e-06	6.10132e-06	6.19321e-06	6.28301e-06	6.37082e-06	6.45673e-06	6.54082e-06	6.62316e-06	6.70382e-06	6.78288e-06	6.86038e-06	6.93639e-06	7.01096e-06	7.08414e-06	7.15598e-06	7.22653e-06	7.29582e-06
Scenario 4-6	2025&SAF50%+2030&SAF100%+2040&HFC0%&SAF100%+2050&HFC0% &SAF100%+2060&HFC20% &SAF80%	Effective Radiative Forcing of N2O(W/m2)	3.99452e-07	7.98082e-07	1.16178e-06	1.48869e-06	1.79864e-06	2.09886e-06	2.39275e-06	2.66724e-06	2.91405e-06	3.13972e-06	3.34855e-06	3.54352e-06	3.72683e-06	3.90013e-06	4.06471e-06	4.2216e-06	4.37165e-06	4.51554e-06	4.65385e-06	4.78708e-06	4.91565e-06	5.03992e-06	5.16021e-06	5.2768e-06	5.38995e-06	5.49986e-06	5.60675e-06	5.71077e-06	5.81211e-06	5.91089e-06	6.00725e-06	6.10132e-06	6.19321e-06	6.28301e-06	6.37082e-06	6.45673e-06	6.54082e-06	6.62316e-06	6.70382e-06	6.78288e-06	6.86038e-06	6.93639e-06	7.01096e-06	7.08414e-06	7.15598e-06	7.22653e-06	7.29582e-06
Scenario 4-7	2025&SAF50%+2040&HFC20%&SAF80%+2050&HFC40%&SAF60%+2060&HFC60% &SAF40%	Effective Radiative Forcing of N2O(W/m2)	3.99452e-07	7.98082e-07	1.16178e-06	1.48869e-06	1.79864e-06	2.09886e-06	2.39275e-06	2.68215e-06	2.96819e-06	3.25155e-06	3.53272e-06	3.81202e-06	4.08969e-06	4.3659e-06	4.64079e-06	4.91447e-06	5.18702e-06	5.45118e-06	5.7011e-06	5.93858e-06	6.16507e-06	6.38177e-06	6.58965e-06	6.78953e-06	6.98212e-06	7.16802e-06	7.34774e-06	7.52174e-06	7.69042e-06	7.85414e-06	8.01321e-06	8.16791e-06	8.31849e-06	8.46519e-06	8.60821e-06	8.74775e-06	8.88397e-06	9.01704e-06	9.14711e-06	9.2743e-06	9.39874e-06	9.52056e-06	9.63985e-06	9.75672e-06	9.87126e-06	9.98356e-06	1.00937e-05
Scenario 4-8	2025&SAF50%+2040&HFC0%&SAF100%+2050&HFC20%&SAF80%+2060&HFC40% &SAF60%	Effective Radiative Forcing of N2O(W/m2)	3.99452e-07	7.98082e-07	1.16178e-06	1.48869e-06	1.79864e-06	2.09886e-06	2.39275e-06	2.68215e-06	2.96819e-06	3.25155e-06	3.53272e-06	3.81202e-06	4.08969e-06	4.3659e-06	4.64079e-06	4.91447e-06	5.18702e-06	5.45118e-06	5.7011e-06	5.93858e-06	6.16507e-06	6.38177e-06	6.58965e-06	6.78953e-06	6.98212e-06	7.16802e-06	7.34774e-06	7.52174e-06	7.69042e-06	7.85414e-06	8.01321e-06	8.16791e-06	8.31849e-06	8.46519e-06	8.60821e-06	8.74775e-06	8.88397e-06	9.01704e-06	9.14711e-06	9.2743e-06	9.39874e-06	9.52056e-06	9.63985e-06	9.75672e-06	9.87126e-06	9.98356e-06	1.00937e-05
Scenario 4-9	2025&SAF50%+2040&HFC0%&SAF100%+2050&HFC0%&SAF100%+2060&HFC20% &SAF80%	Effective Radiative Forcing of N2O(W/m2)	3.99452e-07	7.98082e-07	1.16178e-06	1.48869e-06	1.79864e-06	2.09886e-06	2.39275e-06	2.68215e-06	2.96819e-06	3.25155e-06	3.53272e-06	3.81202e-06	4.08969e-06	4.3659e-06	4.64079e-06	4.91447e-06	5.18702e-06	5.45118e-06	5.7011e-06	5.93858e-06	6.16507e-06	6.38177e-06	6.58965e-06	6.78953e-06	6.98212e-06	7.16802e-06	7.34774e-06	7.52174e-06	7.69042e-06	7.85414e-06	8.01321e-06	8.16791e-06	8.31849e-06	8.46519e-06	8.60821e-06	8.74775e-06	8.88397e-06	9.01704e-06	9.14711e-06	9.2743e-06	9.39874e-06	9.52056e-06	9.63985e-06	9.75672e-06	9.87126e-06	9.98356e-06	1.00937e-05
[truncated: 31 more columns]
