# Supplementary material for: Path analysis for controlling climate change in global aviation
Source: iScience. 2024 May 28;27(6):110126. doi: 10.1016/j.isci.2024.110126 (PMC11214314; doi:10.1016/j.isci.2024.110126)
Supplement: Table S8. The effective radiative forcing of aerosols from 2023 to 2100, related to STAR Methods [file mmc9.xlsx]

## Sheet: S8
Supplementary Table S8. The Effective Radiative Forcing of aerosols from 2023 to 2100, Related to STAR Methods.
Scenarios	Introduction	Variables	2023	2024	2025	2026	2027	2028	2029	2030	2031	2032	2033	2034	2035	2036	2037	2038	2039	2040	2041	2042	2043	2044	2045	2046	2047	2048	2049	2050	2051	2052	2053	2054	2055	2056	2057	2058	2059	2060	2061	2062	2063	2064	2065	2066	2067	2068	2069
Scenario 0	Baseline scenario	Effective Radiative Forcing of aerosols(W/m2)	-1.20058e-10	-1.20058e-10	-1.20058e-10	-1.20058e-10	-1.20058e-10	-1.20058e-10	-1.20058e-10	-1.20058e-10	-1.20058e-10	-1.20058e-10	-1.20058e-10	-1.20058e-10	-1.20058e-10	-1.20058e-10	-1.20058e-10	-1.20058e-10	-1.20058e-10	-1.20058e-10	-1.20058e-10	-1.20058e-10	-1.20058e-10	-1.20058e-10	-1.20058e-10	-1.20058e-10	-1.20058e-10	-1.20058e-10	-1.20058e-10	-1.20058e-10	-1.20058e-10	-1.20058e-10	-1.20058e-10	-1.20058e-10	-1.20058e-10	-1.20058e-10	-1.20058e-10	-1.20058e-10	-1.20058e-10	-1.20058e-10	-1.20058e-10	-1.20058e-10	-1.20058e-10	-1.20058e-10	-1.20058e-10	-1.20058e-10	-1.20058e-10	-1.20058e-10	-1.20058e-10
Scenario 1-1	2035-2050	Effective Radiative Forcing of aerosols(W/m2)	-1.20058e-10	-1.20058e-10	-1.20058e-10	-1.20058e-10	-1.20058e-10	-1.20058e-10	-1.20058e-10	-1.20058e-10	-1.20058e-10	-1.20058e-10	-1.20058e-10	-1.20058e-10	-1.22967e-10	-1.18415e-10	-1.13863e-10	-1.09311e-10	-1.04759e-10	-1.00207e-10	-9.5655e-11	-9.11031e-11	-8.65511e-11	-8.19991e-11	-7.74471e-11	-7.28951e-11	-6.83431e-11	-6.37911e-11	-5.92391e-11	-5.46871e-11	-5.46871e-11	-5.46871e-11	-5.46871e-11	-5.46871e-11	-5.46871e-11	-5.46871e-11	-5.46871e-11	-5.46871e-11	-5.46871e-11	-5.46871e-11	-5.46871e-11	-5.46871e-11	-5.46871e-11	-5.46871e-11	-5.46871e-11	-5.46871e-11	-5.46871e-11	-5.46871e-11	-5.46871e-11
Scenario 1-2	2040-2055	Effective Radiative Forcing of aerosols(W/m2)	-1.20058e-10	-1.20058e-10	-1.20058e-10	-1.20058e-10	-1.20058e-10	-1.20058e-10	-1.20058e-10	-1.20058e-10	-1.20058e-10	-1.20058e-10	-1.20058e-10	-1.20058e-10	-1.20058e-10	-1.20058e-10	-1.20058e-10	-1.20058e-10	-1.20058e-10	-1.22967e-10	-1.18415e-10	-1.13863e-10	-1.09311e-10	-1.04759e-10	-1.00207e-10	-9.5655e-11	-9.11031e-11	-8.65511e-11	-8.19991e-11	-7.74471e-11	-7.28951e-11	-6.83431e-11	-6.37911e-11	-5.92391e-11	-5.46871e-11	-5.46871e-11	-5.46871e-11	-5.46871e-11	-5.46871e-11	-5.46871e-11	-5.46871e-11	-5.46871e-11	-5.46871e-11	-5.46871e-11	-5.46871e-11	-5.46871e-11	-5.46871e-11	-5.46871e-11	-5.46871e-11
Scenario 2-1	2025-50%	Effective Radiative Forcing of aerosols(W/m2)	-1.20058e-10	-1.20058e-10	-5.96228e-11	-5.96228e-11	-5.96228e-11	-5.96228e-11	-5.96228e-11	-5.96228e-11	-5.96228e-11	-5.96228e-11	-5.96228e-11	-5.96228e-11	-5.96228e-11	-5.96228e-11	-5.96228e-11	-5.96228e-11	-5.96228e-11	-5.96228e-11	-5.96228e-11	-5.96228e-11	-5.96228e-11	-5.96228e-11	-5.96228e-11	-5.96228e-11	-5.96228e-11	-5.96228e-11	-5.96228e-11	-5.96228e-11	-5.96228e-11	-5.96228e-11	-5.96228e-11	-5.96228e-11	-5.96228e-11	-5.96228e-11	-5.96228e-11	-5.96228e-11	-5.96228e-11	-5.96228e-11	-5.96228e-11	-5.96228e-11	-5.96228e-11	-5.96228e-11	-5.96228e-11	-5.96228e-11	-5.96228e-11	-5.96228e-11	-5.96228e-11
Scenario 2-2	2025-50%+2030-100%	Effective Radiative Forcing of aerosols(W/m2)	-1.20058e-10	-1.20058e-10	-5.96228e-11	-5.96228e-11	-5.96228e-11	-5.96228e-11	-5.96228e-11	8.12393e-13	8.12393e-13	8.12393e-13	8.12393e-13	8.12393e-13	8.12393e-13	8.12393e-13	8.12393e-13	8.12393e-13	8.12393e-13	8.12393e-13	8.12393e-13	8.12393e-13	8.12393e-13	8.12393e-13	8.12393e-13	8.12393e-13	8.12393e-13	8.12393e-13	8.12393e-13	8.12393e-13	8.12393e-13	8.12393e-13	8.12393e-13	8.12393e-13	8.12393e-13	8.12393e-13	8.12393e-13	8.12393e-13	8.12393e-13	8.12393e-13	8.12393e-13	8.12393e-13	8.12393e-13	8.12393e-13	8.12393e-13	8.12393e-13	8.12393e-13	8.12393e-13	8.12393e-13
Scenario 2-3	2025-50%+2035-100%	Effective Radiative Forcing of aerosols(W/m2)	-1.20058e-10	-1.20058e-10	-5.96228e-11	-5.96228e-11	-5.96228e-11	-5.96228e-11	-5.96228e-11	-5.96228e-11	-5.96228e-11	-5.96228e-11	-5.96228e-11	-5.96228e-11	8.12393e-13	8.12393e-13	8.12393e-13	8.12393e-13	8.12393e-13	8.12393e-13	8.12393e-13	8.12393e-13	8.12393e-13	8.12393e-13	8.12393e-13	8.12393e-13	8.12393e-13	8.12393e-13	8.12393e-13	8.12393e-13	8.12393e-13	8.12393e-13	8.12393e-13	8.12393e-13	8.12393e-13	8.12393e-13	8.12393e-13	8.12393e-13	8.12393e-13	8.12393e-13	8.12393e-13	8.12393e-13	8.12393e-13	8.12393e-13	8.12393e-13	8.12393e-13	8.12393e-13	8.12393e-13	8.12393e-13
Scenario 3-1	2025&SAF50%+2035&HT20%&SAF50%+2045&HT40%&SAF50%+2055&HT60%&SAF40%	Effective Radiative Forcing of aerosols(W/m2)	-1.20058e-10	-1.20058e-10	-5.96228e-11	-5.96228e-11	-5.96228e-11	-5.96228e-11	-5.96228e-11	-5.96228e-11	-5.96228e-11	-5.96228e-11	-5.96228e-11	-5.96228e-11	-3.93813e-11	-3.93813e-11	-3.93813e-11	-3.93813e-11	-3.93813e-11	-3.93813e-11	-3.93813e-11	-3.93813e-11	-3.93813e-11	-3.93813e-11	-1.91397e-11	-1.91397e-11	-1.91397e-11	-1.91397e-11	-1.91397e-11	-1.91397e-11	-1.91397e-11	-1.91397e-11	-1.91397e-11	-1.91397e-11	-1.09852e-11	-1.09852e-11	-1.09852e-11	-1.09852e-11	-1.09852e-11	-1.09852e-11	-1.09852e-11	-1.09852e-11	-1.09852e-11	-1.09852e-11	-1.09852e-11	-1.09852e-11	-1.09852e-11	-1.09852e-11	-1.09852e-11
Scenario 3-2	2025&SAF50%+2035&HT0%&SAF50%+2045&HT20%&SAF50%+2055&HT40%&SAF50%	Effective Radiative Forcing of aerosols(W/m2)	-1.20058e-10	-1.20058e-10	-5.96228e-11	-5.96228e-11	-5.96228e-11	-5.96228e-11	-5.96228e-11	-5.96228e-11	-5.96228e-11	-5.96228e-11	-5.96228e-11	-5.96228e-11	-5.96228e-11	-5.96228e-11	-5.96228e-11	-5.96228e-11	-5.96228e-11	-5.96228e-11	-5.96228e-11	-5.96228e-11	-5.96228e-11	-5.96228e-11	-3.93813e-11	-3.93813e-11	-3.93813e-11	-3.93813e-11	-3.93813e-11	-3.93813e-11	-3.93813e-11	-3.93813e-11	-3.93813e-11	-3.93813e-11	-1.91397e-11	-1.91397e-11	-1.91397e-11	-1.91397e-11	-1.91397e-11	-1.91397e-11	-1.91397e-11	-1.91397e-11	-1.91397e-11	-1.91397e-11	-1.91397e-11	-1.91397e-11	-1.91397e-11	-1.91397e-11	-1.91397e-11
Scenario 3-3	2025&SAF50%+2035&HT0%&SAF50%+2045&HT0%&SAF50%+2055&HT20%&SAF50%	Effective Radiative Forcing of aerosols(W/m2)	-1.20058e-10	-1.20058e-10	-5.96228e-11	-5.96228e-11	-5.96228e-11	-5.96228e-11	-5.96228e-11	-5.96228e-11	-5.96228e-11	-5.96228e-11	-5.96228e-11	-5.96228e-11	-5.96228e-11	-5.96228e-11	-5.96228e-11	-5.96228e-11	-5.96228e-11	-5.96228e-11	-5.96228e-11	-5.96228e-11	-5.96228e-11	-5.96228e-11	-5.96228e-11	-5.96228e-11	-5.96228e-11	-5.96228e-11	-5.96228e-11	-5.96228e-11	-5.96228e-11	-5.96228e-11	-5.96228e-11	-5.96228e-11	-3.93813e-11	-3.93813e-11	-3.93813e-11	-3.93813e-11	-3.93813e-11	-3.93813e-11	-3.93813e-11	-3.93813e-11	-3.93813e-11	-3.93813e-11	-3.93813e-11	-3.93813e-11	-3.93813e-11	-3.93813e-11	-3.93813e-11
Scenario 3-4	2025&SAF50%+2030&SAF100%+2035&HT20%&SAF80%+2045&HT40%&SAF60%+2055&HT60%&SAF40%	Effective Radiative Forcing of aerosols(W/m2)	-1.20058e-10	-1.20058e-10	-5.96228e-11	-5.96228e-11	-5.96228e-11	-5.96228e-11	-5.96228e-11	8.12393e-13	8.12393e-13	8.12393e-13	8.12393e-13	8.12393e-13	-3.12015e-12	-3.12015e-12	-3.12015e-12	-3.12015e-12	-3.12015e-12	-3.12015e-12	-3.12015e-12	-3.12015e-12	-3.12015e-12	-3.12015e-12	-7.0527e-12	-7.0527e-12	-7.0527e-12	-7.0527e-12	-7.0527e-12	-7.0527e-12	-7.0527e-12	-7.0527e-12	-7.0527e-12	-7.0527e-12	-1.09852e-11	-1.09852e-11	-1.09852e-11	-1.09852e-11	-1.09852e-11	-1.09852e-11	-1.09852e-11	-1.09852e-11	-1.09852e-11	-1.09852e-11	-1.09852e-11	-1.09852e-11	-1.09852e-11	-1.09852e-11	-1.09852e-11
Scenario 3-5	2025&SAF50%+2030&SAF100%+2035&HT0%&SAF100%+2045&HT20%&SAF80%+2055&HT40%&SAF60%	Effective Radiative Forcing of aerosols(W/m2)	-1.20058e-10	-1.20058e-10	-5.96228e-11	-5.96228e-11	-5.96228e-11	-5.96228e-11	-5.96228e-11	8.12393e-13	8.12393e-13	8.12393e-13	8.12393e-13	8.12393e-13	8.12393e-13	8.12393e-13	8.12393e-13	8.12393e-13	8.12393e-13	8.12393e-13	8.12393e-13	8.12393e-13	8.12393e-13	8.12393e-13	-3.12015e-12	-3.12015e-12	-3.12015e-12	-3.12015e-12	-3.12015e-12	-3.12015e-12	-3.12015e-12	-3.12015e-12	-3.12015e-12	-3.12015e-12	-7.0527e-12	-7.0527e-12	-7.0527e-12	-7.0527e-12	-7.0527e-12	-7.0527e-12	-7.0527e-12	-7.0527e-12	-7.0527e-12	-7.0527e-12	-7.0527e-12	-7.0527e-12	-7.0527e-12	-7.0527e-12	-7.0527e-12
Scenario 3-6	2025&SAF50%+2030&SAF100%+2035&HT0%&SAF100%+2045&HT0%&SAF100%+2055&HT20%&SAF80%	Effective Radiative Forcing of aerosols(W/m2)	-1.20058e-10	-1.20058e-10	-5.96228e-11	-5.96228e-11	-5.96228e-11	-5.96228e-11	-5.96228e-11	8.12393e-13	8.12393e-13	8.12393e-13	8.12393e-13	8.12393e-13	8.12393e-13	8.12393e-13	8.12393e-13	8.12393e-13	8.12393e-13	8.12393e-13	8.12393e-13	8.12393e-13	8.12393e-13	8.12393e-13	8.12393e-13	8.12393e-13	8.12393e-13	8.12393e-13	8.12393e-13	8.12393e-13	8.12393e-13	8.12393e-13	8.12393e-13	8.12393e-13	-3.12015e-12	-3.12015e-12	-3.12015e-12	-3.12015e-12	-3.12015e-12	-3.12015e-12	-3.12015e-12	-3.12015e-12	-3.12015e-12	-3.12015e-12	-3.12015e-12	-3.12015e-12	-3.12015e-12	-3.12015e-12	-3.12015e-12
Scenario 3-7	2025&SAF50%+2035&HT20%&SAF80%+2045&HT40%&SAF60%+2055&HT60%&SAF40%	Effective Radiative Forcing of aerosols(W/m2)	-1.20058e-10	-1.20058e-10	-5.96228e-11	-5.96228e-11	-5.96228e-11	-5.96228e-11	-5.96228e-11	-5.96228e-11	-5.96228e-11	-5.96228e-11	-5.96228e-11	-5.96228e-11	-3.12015e-12	-3.12015e-12	-3.12015e-12	-3.12015e-12	-3.12015e-12	-3.12015e-12	-3.12015e-12	-3.12015e-12	-3.12015e-12	-3.12015e-12	-7.0527e-12	-7.0527e-12	-7.0527e-12	-7.0527e-12	-7.0527e-12	-7.0527e-12	-7.0527e-12	-7.0527e-12	-7.0527e-12	-7.0527e-12	-1.09852e-11	-1.09852e-11	-1.09852e-11	-1.09852e-11	-1.09852e-11	-1.09852e-11	-1.09852e-11	-1.09852e-11	-1.09852e-11	-1.09852e-11	-1.09852e-11	-1.09852e-11	-1.09852e-11	-1.09852e-11	-1.09852e-11
Scenario 3-8	2025&SAF50%+2035&HT0%&SAF100%+2045&HT20%&SAF80%+2055&HT40%&SAF60%	Effective Radiative Forcing of aerosols(W/m2)	-1.20058e-10	-1.20058e-10	-5.96228e-11	-5.96228e-11	-5.96228e-11	-5.96228e-11	-5.96228e-11	-5.96228e-11	-5.96228e-11	-5.96228e-11	-5.96228e-11	-5.96228e-11	9.86477e-13	9.86477e-13	9.86477e-13	9.86477e-13	9.86477e-13	9.86477e-13	9.86477e-13	9.86477e-13	9.86477e-13	9.86477e-13	-3.12015e-12	-3.12015e-12	-3.12015e-12	-3.12015e-12	-3.12015e-12	-3.12015e-12	-3.12015e-12	-3.12015e-12	-3.12015e-12	-3.12015e-12	-7.0527e-12	-7.0527e-12	-7.0527e-12	-7.0527e-12	-7.0527e-12	-7.0527e-12	-7.0527e-12	-7.0527e-12	-7.0527e-12	-7.0527e-12	-7.0527e-12	-7.0527e-12	-7.0527e-12	-7.0527e-12	-7.0527e-12
Scenario 3-9	2025&SAF50%+2035&HT0%&SAF100%+2045&HT0%&SAF100%+2055&HT20%&SAF80%	Effective Radiative Forcing of aerosols(W/m2)	-1.20058e-10	-1.20058e-10	-5.96228e-11	-5.96228e-11	-5.96228e-11	-5.96228e-11	-5.96228e-11	-5.96228e-11	-5.96228e-11	-5.96228e-11	-5.96228e-11	-5.96228e-11	9.86477e-13	9.86477e-13	9.86477e-13	9.86477e-13	9.86477e-13	9.86477e-13	9.86477e-13	9.86477e-13	9.86477e-13	9.86477e-13	9.86477e-13	9.86477e-13	9.86477e-13	9.86477e-13	9.86477e-13	9.86477e-13	9.86477e-13	9.86477e-13	9.86477e-13	9.86477e-13	-3.12015e-12	-3.12015e-12	-3.12015e-12	-3.12015e-12	-3.12015e-12	-3.12015e-12	-3.12015e-12	-3.12015e-12	-3.12015e-12	-3.12015e-12	-3.12015e-12	-3.12015e-12	-3.12015e-12	-3.12015e-12	-3.12015e-12
Scenario 4-1	2025&SAF50%+2040&HFC20%&SAF50%+2050&HFC40%&SAF50%+2060&HFC60% &SAF40%	Effective Radiative Forcing of aerosols(W/m2)	-1.20058e-10	-1.20058e-10	-5.96228e-11	-5.96228e-11	-5.96228e-11	-5.96228e-11	-5.96228e-11	-5.96228e-11	-5.96228e-11	-5.96228e-11	-5.96228e-11	-5.96228e-11	-5.96228e-11	-5.96228e-11	-5.96228e-11	-5.96228e-11	-5.96228e-11	-3.54719e-11	-3.54719e-11	-3.54719e-11	-3.54719e-11	-3.54719e-11	-3.54719e-11	-3.54719e-11	-3.54719e-11	-3.54719e-11	-3.54719e-11	-1.13211e-11	-1.13211e-11	-1.13211e-11	-1.13211e-11	-1.13211e-11	-1.13211e-11	-1.13211e-11	-1.13211e-11	-1.13211e-11	-1.13211e-11	7.42759e-13	7.42759e-13	7.42759e-13	7.42759e-13	7.42759e-13	7.42759e-13	7.42759e-13	7.42759e-13	7.42759e-13	7.42759e-13
Scenario 4-2	2025&SAF50%+2040&HFC0%&SAF50%+2050&HFC20%&SAF50%+2060&HFC40% &SAF50%	Effective Radiative Forcing of aerosols(W/m2)	-1.20058e-10	-1.20058e-10	-5.96228e-11	-5.96228e-11	-5.96228e-11	-5.96228e-11	-5.96228e-11	-5.96228e-11	-5.96228e-11	-5.96228e-11	-5.96228e-11	-5.96228e-11	-5.96228e-11	-5.96228e-11	-5.96228e-11	-5.96228e-11	-5.96228e-11	-5.96228e-11	-5.96228e-11	-5.96228e-11	-5.96228e-11	-5.96228e-11	-5.96228e-11	-5.96228e-11	-5.96228e-11	-5.96228e-11	-5.96228e-11	-3.54719e-11	-3.54719e-11	-3.54719e-11	-3.54719e-11	-3.54719e-11	-3.54719e-11	-3.54719e-11	-3.54719e-11	-3.54719e-11	-3.54719e-11	-1.13211e-11	-1.13211e-11	-1.13211e-11	-1.13211e-11	-1.13211e-11	-1.13211e-11	-1.13211e-11	-1.13211e-11	-1.13211e-11	-1.13211e-11
Scenario 4-3	2025&SAF50%+2040&HFC0%&SAF50%+2050&HFC0%&SAF50%+2060&HFC20% &SAF50%	Effective Radiative Forcing of aerosols(W/m2)	-1.20058e-10	-1.20058e-10	-5.96228e-11	-5.96228e-11	-5.96228e-11	-5.96228e-11	-5.96228e-11	-5.96228e-11	-5.96228e-11	-5.96228e-11	-5.96228e-11	-5.96228e-11	-5.96228e-11	-5.96228e-11	-5.96228e-11	-5.96228e-11	-5.96228e-11	-5.96228e-11	-5.96228e-11	-5.96228e-11	-5.96228e-11	-5.96228e-11	-5.96228e-11	-5.96228e-11	-5.96228e-11	-5.96228e-11	-5.96228e-11	-5.96228e-11	-5.96228e-11	-5.96228e-11	-5.96228e-11	-5.96228e-11	-5.96228e-11	-5.96228e-11	-5.96228e-11	-5.96228e-11	-5.96228e-11	-3.54719e-11	-3.54719e-11	-3.54719e-11	-3.54719e-11	-3.54719e-11	-3.54719e-11	-3.54719e-11	-3.54719e-11	-3.54719e-11	-3.54719e-11
Scenario 4-4	2025&SAF50%+2030&SAF100%+2040&HFC20%&SAF80%+2050&HFC40% &SAF60%+2060&HFC60% &SAF40%	Effective Radiative Forcing of aerosols(W/m2)	-1.20058e-10	-1.20058e-10	-5.96228e-11	-5.96228e-11	-5.96228e-11	-5.96228e-11	-5.96228e-11	8.12393e-13	8.12393e-13	8.12393e-13	8.12393e-13	8.12393e-13	8.12393e-13	8.12393e-13	8.12393e-13	8.12393e-13	8.12393e-13	7.89181e-13	7.89181e-13	7.89181e-13	7.89181e-13	7.89181e-13	7.89181e-13	7.89181e-13	7.89181e-13	7.89181e-13	7.89181e-13	7.6597e-13	7.6597e-13	7.6597e-13	7.6597e-13	7.6597e-13	7.6597e-13	7.6597e-13	7.6597e-13	7.6597e-13	7.6597e-13	7.42759e-13	7.42759e-13	7.42759e-13	7.42759e-13	7.42759e-13	7.42759e-13	7.42759e-13	7.42759e-13	7.42759e-13	7.42759e-13
Scenario 4-5	2025&SAF50%+2030&SAF100%+2040&HFC0%&SAF100%+2050&HFC20% &SAF80%+2060&HFC40% &SAF60%	Effective Radiative Forcing of aerosols(W/m2)	-1.20058e-10	-1.20058e-10	-5.96228e-11	-5.96228e-11	-5.96228e-11	-5.96228e-11	-5.96228e-11	8.12393e-13	8.12393e-13	8.12393e-13	8.12393e-13	8.12393e-13	8.12393e-13	8.12393e-13	8.12393e-13	8.12393e-13	8.12393e-13	8.12393e-13	8.12393e-13	8.12393e-13	8.12393e-13	8.12393e-13	8.12393e-13	8.12393e-13	8.12393e-13	8.12393e-13	8.12393e-13	7.89181e-13	7.89181e-13	7.89181e-13	7.89181e-13	7.89181e-13	7.89181e-13	7.89181e-13	7.89181e-13	7.89181e-13	7.89181e-13	7.6597e-13	7.6597e-13	7.6597e-13	7.6597e-13	7.6597e-13	7.6597e-13	7.6597e-13	7.6597e-13	7.6597e-13	7.6597e-13
Scenario 4-6	2025&SAF50%+2030&SAF100%+2040&HFC0%&SAF100%+2050&HFC0% &SAF100%+2060&HFC20% &SAF80%	Effective Radiative Forcing of aerosols(W/m2)	-1.20058e-10	-1.20058e-10	-5.96228e-11	-5.96228e-11	-5.96228e-11	-5.96228e-11	-5.96228e-11	8.12393e-13	8.12393e-13	8.12393e-13	8.12393e-13	8.12393e-13	8.12393e-13	8.12393e-13	8.12393e-13	8.12393e-13	8.12393e-13	8.12393e-13	8.12393e-13	8.12393e-13	8.12393e-13	8.12393e-13	8.12393e-13	8.12393e-13	8.12393e-13	8.12393e-13	8.12393e-13	8.12393e-13	8.12393e-13	8.12393e-13	8.12393e-13	8.12393e-13	8.12393e-13	8.12393e-13	8.12393e-13	8.12393e-13	8.12393e-13	7.89181e-13	7.89181e-13	7.89181e-13	7.89181e-13	7.89181e-13	7.89181e-13	7.89181e-13	7.89181e-13	7.89181e-13	7.89181e-13
Scenario 4-7	2025&SAF50%+2040&HFC20%&SAF80%+2050&HFC40%&SAF60%+2060&HFC60% &SAF40%	Effective Radiative Forcing of aerosols(W/m2)	-1.20058e-10	-1.20058e-10	-5.96228e-11	-5.96228e-11	-5.96228e-11	-5.96228e-11	-5.96228e-11	-5.96228e-11	-5.96228e-11	-5.96228e-11	-5.96228e-11	-5.96228e-11	-5.96228e-11	-5.96228e-11	-5.96228e-11	-5.96228e-11	-5.96228e-11	7.89181e-13	7.89181e-13	7.89181e-13	7.89181e-13	7.89181e-13	7.89181e-13	7.89181e-13	7.89181e-13	7.89181e-13	7.89181e-13	7.6597e-13	7.6597e-13	7.6597e-13	7.6597e-13	7.6597e-13	7.6597e-13	7.6597e-13	7.6597e-13	7.6597e-13	7.6597e-13	7.42759e-13	7.42759e-13	7.42759e-13	7.42759e-13	7.42759e-13	7.42759e-13	7.42759e-13	7.42759e-13	7.42759e-13	7.42759e-13
Scenario 4-8	2025&SAF50%+2040&HFC0%&SAF100%+2050&HFC20%&SAF80%+2060&HFC40% &SAF60%	Effective Radiative Forcing of aerosols(W/m2)	-1.20058e-10	-1.20058e-10	-5.96228e-11	-5.96228e-11	-5.96228e-11	-5.96228e-11	-5.96228e-11	-5.96228e-11	-5.96228e-11	-5.96228e-11	-5.96228e-11	-5.96228e-11	-5.96228e-11	-5.96228e-11	-5.96228e-11	-5.96228e-11	-5.96228e-11	9.86477e-13	9.86477e-13	9.86477e-13	9.86477e-13	9.86477e-13	9.86477e-13	9.86477e-13	9.86477e-13	9.86477e-13	9.86477e-13	7.89181e-13	7.89181e-13	7.89181e-13	7.89181e-13	7.89181e-13	7.89181e-13	7.89181e-13	7.89181e-13	7.89181e-13	7.89181e-13	7.6597e-13	7.6597e-13	7.6597e-13	7.6597e-13	7.6597e-13	7.6597e-13	7.6597e-13	7.6597e-13	7.6597e-13	7.6597e-13
Scenario 4-9	2025&SAF50%+2040&HFC0%&SAF100%+2050&HFC0%&SAF100%+2060&HFC20% &SAF80%	Effective Radiative Forcing of aerosols(W/m2)	-1.20058e-10	-1.20058e-10	-5.96228e-11	-5.96228e-11	-5.96228e-11	-5.96228e-11	-5.96228e-11	-5.96228e-11	-5.96228e-11	-5.96228e-11	-5.96228e-11	-5.96228e-11	-5.96228e-11	-5.96228e-11	-5.96228e-11	-5.96228e-11	-5.96228e-11	9.86477e-13	9.86477e-13	9.86477e-13	9.86477e-13	9.86477e-13	9.86477e-13	9.86477e-13	9.86477e-13	9.86477e-13	9.86477e-13	9.86477e-13	9.86477e-13	9.86477e-13	9.86477e-13	9.86477e-13	9.86477e-13	9.86477e-13	9.86477e-13	9.86477e-13	9.86477e-13	7.89181e-13	7.89181e-13	7.89181e-13	7.89181e-13	7.89181e-13	7.89181e-13	7.89181e-13	7.89181e-13	7.89181e-13	7.89181e-13
[truncated: 31 more columns]
