# Supplementary material for: Path analysis for controlling climate change in global aviation
Source: iScience. 2024 May 28;27(6):110126. doi: 10.1016/j.isci.2024.110126 (PMC11214314; doi:10.1016/j.isci.2024.110126)
Supplement: Table S10. The temperature change from 2023 to 2100, related to STAR Methods [file mmc11.xlsx]

## Sheet: S10
Supplementary Table S10. The Temperature change from 2023 to 2100, Related to STAR Methods.
Scenarios	Introduction	Variables	2023	2024	2025	2026	2027	2028	2029	2030	2031	2032	2033	2034	2035	2036	2037	2038	2039	2040	2041	2042	2043	2044	2045	2046	2047	2048	2049	2050	2051	2052	2053	2054	2055	2056	2057	2058	2059	2060	2061	2062	2063	2064	2065	2066	2067	2068	2069
Scenario 0	Baseline scenario	Temperature change(℃)	7.44429e-12	2.34098e-11	5.01729e-11	9.05348e-11	1.48309e-10	2.28176e-10	3.36159e-10	4.80154e-10	6.69927e-10	9.18147e-10	1.23921e-09	1.65326e-09	2.18609e-09	2.87054e-09	3.74841e-09	4.87324e-09	6.31315e-09	8.15522e-09	1.05105e-08	1.35209e-08	1.73672e-08	2.22804e-08	2.85552e-08	3.65676e-08	4.67978e-08	5.98577e-08	7.65299e-08	9.7812e-08	1.24977e-07	1.5965e-07	2.03906e-07	2.6039e-07	3.3248e-07	4.24488e-07	5.41915e-07	6.91782e-07	8.83049e-07	1.12715e-06	1.43869e-06	1.83628e-06	2.3437e-06	2.99129e-06	3.81775e-06	4.8725e-06	6.21861e-06	7.93654e-06	1.0129e-05
Scenario 1-1	2035-2050	Temperature change(℃)	7.45328e-12	2.34188e-11	5.01361e-11	9.05047e-11	1.48238e-10	2.28083e-10	3.36101e-10	4.80034e-10	6.69762e-10	9.17899e-10	1.23884e-09	1.65282e-09	2.18554e-09	2.8698e-09	3.74746e-09	4.87195e-09	6.31146e-09	8.15301e-09	1.05076e-08	1.35171e-08	1.73622e-08	2.22739e-08	2.85467e-08	3.65567e-08	4.67835e-08	5.98398e-08	7.65068e-08	9.77821e-08	1.24938e-07	1.596e-07	2.03841e-07	2.60307e-07	3.32374e-07	4.24352e-07	5.4174e-07	6.91558e-07	8.82763e-07	1.12679e-06	1.43822e-06	1.83568e-06	2.34294e-06	2.99031e-06	3.8165e-06	4.87091e-06	6.21657e-06	7.93393e-06	1.01257e-05
Scenario 1-2	2040-2055	Temperature change(℃)	7.45328e-12	2.34188e-11	5.01361e-11	9.05047e-11	1.48238e-10	2.28083e-10	3.36101e-10	4.80034e-10	6.69762e-10	9.17899e-10	1.23884e-09	1.65282e-09	2.18554e-09	2.86979e-09	3.74746e-09	4.87196e-09	6.3115e-09	8.15309e-09	1.05078e-08	1.35174e-08	1.73627e-08	2.22746e-08	2.85477e-08	3.65581e-08	4.67855e-08	5.98424e-08	7.65104e-08	9.77869e-08	1.24945e-07	1.59609e-07	2.03852e-07	2.60321e-07	3.32392e-07	4.24375e-07	5.4177e-07	6.91597e-07	8.82813e-07	1.12685e-06	1.4383e-06	1.83579e-06	2.34307e-06	2.99048e-06	3.81672e-06	4.87119e-06	6.21693e-06	7.93439e-06	1.01263e-05
Scenario 2-1	2025-50%	Temperature change(℃)	7.45328e-12	2.34188e-11	4.95976e-11	8.82622e-11	1.42591e-10	2.16745e-10	3.16089e-10	4.47494e-10	6.19751e-10	8.4409e-10	1.13287e-09	1.50395e-09	1.98052e-09	2.5919e-09	3.37533e-09	4.37833e-09	5.66154e-09	7.30239e-09	9.39965e-09	1.20794e-08	1.55025e-08	1.98744e-08	2.5457e-08	3.25849e-08	4.16848e-08	5.33016e-08	6.81303e-08	8.70582e-08	1.11218e-07	1.42054e-07	1.8141e-07	2.31641e-07	2.9575e-07	3.77571e-07	4.81995e-07	6.15267e-07	7.85354e-07	1.00243e-06	1.27946e-06	1.63302e-06	2.08425e-06	2.66011e-06	3.39504e-06	4.33298e-06	5.53e-06	7.05767e-06	9.0073e-06
Scenario 2-2	2025-50%+2030-100%	Temperature change(℃)	7.45328e-12	2.34188e-11	4.95976e-11	8.82622e-11	1.42591e-10	2.16745e-10	3.16089e-10	4.47239e-10	6.18574e-10	8.40888e-10	1.12595e-09	1.49089e-09	1.95806e-09	2.55572e-09	3.31972e-09	4.29583e-09	5.54247e-09	7.13496e-09	9.16903e-09	1.17666e-08	1.50834e-08	1.93179e-08	2.47236e-08	3.1624e-08	4.04319e-08	5.16741e-08	6.60232e-08	8.43372e-08	1.07711e-07	1.37543e-07	1.75616e-07	2.24208e-07	2.86222e-07	3.65368e-07	4.66376e-07	5.95286e-07	7.59805e-07	9.69768e-07	1.23773e-06	1.57971e-06	2.01615e-06	2.57314e-06	3.28399e-06	4.19119e-06	5.34898e-06	6.82657e-06	8.71231e-06
Scenario 2-3	2025-50%+2035-100%	Temperature change(℃)	7.45328e-12	2.34188e-11	4.95976e-11	8.82622e-11	1.42591e-10	2.16745e-10	3.16089e-10	4.47494e-10	6.19751e-10	8.4409e-10	1.13287e-09	1.50395e-09	1.98033e-09	2.59098e-09	3.37276e-09	4.37272e-09	5.65094e-09	7.28408e-09	9.37002e-09	1.20336e-08	1.54344e-08	1.97756e-08	2.53178e-08	3.23927e-08	4.14239e-08	5.29516e-08	6.76653e-08	8.64451e-08	1.10414e-07	1.41005e-07	1.80048e-07	2.29878e-07	2.93472e-07	3.74635e-07	4.78218e-07	6.10414e-07	7.79127e-07	9.94443e-07	1.26924e-06	1.61993e-06	2.0675e-06	2.6387e-06	3.36767e-06	4.29801e-06	5.48532e-06	7.00059e-06	8.93441e-06
Scenario 3-1	2025&SAF50%+2035&HT20%&SAF50%+2045&HT40%&SAF50%+2055&HT60%&SAF40%	Temperature change(℃)	7.45328e-12	2.34188e-11	4.95976e-11	8.82622e-11	1.42591e-10	2.16745e-10	3.16089e-10	4.47494e-10	6.19751e-10	8.4409e-10	1.13287e-09	1.50395e-09	1.98044e-09	2.59154e-09	3.37432e-09	4.37615e-09	5.65745e-09	7.29534e-09	9.38828e-09	1.20619e-08	1.54765e-08	1.98368e-08	2.54042e-08	3.25121e-08	4.1586e-08	5.31688e-08	6.79535e-08	8.68243e-08	1.1091e-07	1.41651e-07	1.80885e-07	2.30958e-07	2.94866e-07	3.76428e-07	4.80521e-07	6.1337e-07	7.82916e-07	9.99297e-07	1.27545e-06	1.62788e-06	2.07766e-06	2.65169e-06	3.38427e-06	4.31921e-06	5.5124e-06	7.03518e-06	8.97857e-06
Scenario 3-2	2025&SAF50%+2035&HT0%&SAF50%+2045&HT20%&SAF50%+2055&HT40%&SAF50%	Temperature change(℃)	7.45328e-12	2.34188e-11	4.95976e-11	8.82622e-11	1.42591e-10	2.16745e-10	3.16089e-10	4.47494e-10	6.19751e-10	8.4409e-10	1.13287e-09	1.50395e-09	1.98052e-09	2.5919e-09	3.37533e-09	4.37833e-09	5.66154e-09	7.30239e-09	9.39965e-09	1.20794e-08	1.55025e-08	1.98744e-08	2.54569e-08	3.25846e-08	4.1684e-08	5.32997e-08	6.81268e-08	8.70521e-08	1.11208e-07	1.42038e-07	1.81388e-07	2.31609e-07	2.95704e-07	3.77507e-07	4.81909e-07	6.15151e-07	7.85199e-07	1.00222e-06	1.27919e-06	1.63267e-06	2.08378e-06	2.65951e-06	3.39427e-06	4.33198e-06	5.52871e-06	7.056e-06	9.00517e-06
Scenario 3-3	2025&SAF50%+2035&HT0%&SAF50%+2045&HT0%&SAF50%+2055&HT20%&SAF50%	Temperature change(℃)	7.45328e-12	2.34188e-11	4.95976e-11	8.82622e-11	1.42591e-10	2.16745e-10	3.16089e-10	4.47494e-10	6.19751e-10	8.4409e-10	1.13287e-09	1.50395e-09	1.98052e-09	2.5919e-09	3.37533e-09	4.37833e-09	5.66154e-09	7.30239e-09	9.39965e-09	1.20794e-08	1.55025e-08	1.98744e-08	2.5457e-08	3.25849e-08	4.16848e-08	5.33016e-08	6.81303e-08	8.70582e-08	1.11218e-07	1.42054e-07	1.8141e-07	2.31641e-07	2.9575e-07	3.77571e-07	4.81994e-07	6.15265e-07	7.85351e-07	1.00242e-06	1.27945e-06	1.63301e-06	2.08422e-06	2.66008e-06	3.395e-06	4.33292e-06	5.52992e-06	7.05756e-06	9.00716e-06
Scenario 3-4	2025&SAF50%+2030&SAF100%+2035&HT20%&SAF80%+2045&HT40%&SAF60%+2055&HT60%&SAF40%	Temperature change(℃)	7.45328e-12	2.34188e-11	4.95976e-11	8.82622e-11	1.42591e-10	2.16745e-10	3.16089e-10	4.47239e-10	6.18574e-10	8.40888e-10	1.12595e-09	1.49089e-09	1.95806e-09	2.55572e-09	3.31973e-09	4.29585e-09	5.54249e-09	7.13497e-09	9.16904e-09	1.17666e-08	1.50834e-08	1.93178e-08	2.47236e-08	3.16243e-08	4.04328e-08	5.1676e-08	6.60264e-08	8.43424e-08	1.07719e-07	1.37555e-07	1.75633e-07	2.24231e-07	2.86254e-07	3.65411e-07	4.66434e-07	5.95364e-07	7.59908e-07	9.69905e-07	1.23791e-06	1.57994e-06	2.01645e-06	2.57354e-06	3.2845e-06	4.19185e-06	5.34983e-06	6.82767e-06	8.71372e-06
Scenario 3-5	2025&SAF50%+2030&SAF100%+2035&HT0%&SAF100%+2045&HT20%&SAF80%+2055&HT40%&SAF60%	Temperature change(℃)	7.45328e-12	2.34188e-11	4.95976e-11	8.82622e-11	1.42591e-10	2.16745e-10	3.16089e-10	4.47339e-10	6.18988e-10	8.41947e-10	1.12821e-09	1.49518e-09	1.96552e-09	2.56785e-09	3.33856e-09	4.32408e-09	5.58368e-09	7.19302e-09	9.24866e-09	1.18738e-08	1.52257e-08	1.95052e-08	2.49682e-08	3.19416e-08	4.08424e-08	5.22029e-08	6.67025e-08	8.5208e-08	1.08826e-07	1.38968e-07	1.77437e-07	2.26532e-07	2.89189e-07	3.69154e-07	4.71209e-07	6.01455e-07	7.67679e-07	9.79818e-07	1.25056e-06	1.59608e-06	2.03704e-06	2.59981e-06	3.31803e-06	4.23464e-06	5.40443e-06	6.89735e-06	8.80264e-06
Scenario 3-6	2025&SAF50%+2030&SAF100%+2035&HT0%&SAF100%+2045&HT0%&SAF100%+2055&HT20%&SAF80%	Temperature change(℃)	7.45328e-12	2.34188e-11	4.95976e-11	8.82622e-11	1.42591e-10	2.16745e-10	3.16089e-10	4.47339e-10	6.18988e-10	8.41947e-10	1.12821e-09	1.49518e-09	1.96552e-09	2.56785e-09	3.33856e-09	4.32408e-09	5.58368e-09	7.19302e-09	9.24866e-09	1.18738e-08	1.52257e-08	1.95052e-08	2.49683e-08	3.1942e-08	4.08435e-08	5.22053e-08	6.67069e-08	8.52157e-08	1.08838e-07	1.38987e-07	1.77466e-07	2.26574e-07	2.89248e-07	3.69235e-07	4.71317e-07	6.01597e-07	7.67864e-07	9.80057e-07	1.25086e-06	1.59647e-06	2.03755e-06	2.60045e-06	3.31885e-06	4.23568e-06	5.40575e-06	6.89903e-06	8.80478e-06
Scenario 3-7	2025&SAF50%+2035&HT20%&SAF80%+2045&HT40%&SAF60%+2055&HT60%&SAF40%	Temperature change(℃)	7.45328e-12	2.34188e-11	4.95976e-11	8.82622e-11	1.42591e-10	2.16745e-10	3.16089e-10	4.47494e-10	6.19751e-10	8.4409e-10	1.13287e-09	1.50395e-09	1.98032e-09	2.59098e-09	3.37278e-09	4.37277e-09	5.65103e-09	7.28423e-09	9.37024e-09	1.20339e-08	1.54347e-08	1.97759e-08	2.5318e-08	3.23931e-08	4.14246e-08	5.29528e-08	6.76673e-08	8.64483e-08	1.10419e-07	1.41012e-07	1.80059e-07	2.29892e-07	2.93492e-07	3.74662e-07	4.78254e-07	6.10463e-07	7.79193e-07	9.9453e-07	1.26935e-06	1.62008e-06	2.0677e-06	2.63895e-06	3.368e-06	4.29843e-06	5.48587e-06	7.0013e-06	8.93533e-06
Scenario 3-8	2025&SAF50%+2035&HT0%&SAF100%+2045&HT20%&SAF80%+2055&HT40%&SAF60%	Temperature change(℃)	7.45328e-12	2.34188e-11	4.95976e-11	8.82622e-11	1.42591e-10	2.16745e-10	3.16089e-10	4.47394e-10	6.19337e-10	8.43031e-10	1.13061e-09	1.49966e-09	1.97297e-09	2.57926e-09	3.35503e-09	4.34684e-09	5.61416e-09	7.23365e-09	9.30276e-09	1.19456e-08	1.53206e-08	1.963e-08	2.51317e-08	3.21551e-08	4.11204e-08	5.25639e-08	6.71702e-08	8.58128e-08	1.09607e-07	1.39975e-07	1.78732e-07	2.28197e-07	2.91328e-07	3.71897e-07	4.74724e-07	6.05954e-07	7.73435e-07	9.8718e-07	1.25997e-06	1.6081e-06	2.0524e-06	2.61943e-06	3.34309e-06	4.26663e-06	5.44527e-06	6.94949e-06	8.8692e-06
Scenario 3-9	2025&SAF50%+2035&HT0%&SAF100%+2045&HT0%&SAF100%+2055&HT20%&SAF80%	Temperature change(℃)	7.45328e-12	2.34188e-11	4.95976e-11	8.82622e-11	1.42591e-10	2.16745e-10	3.16089e-10	4.47494e-10	6.19751e-10	8.4409e-10	1.13287e-09	1.50395e-09	1.98042e-09	2.59139e-09	3.37386e-09	4.37509e-09	5.65538e-09	7.29172e-09	9.38238e-09	1.20528e-08	1.5463e-08	1.98173e-08	2.53765e-08	3.24732e-08	4.15321e-08	5.30953e-08	6.78543e-08	8.6692e-08	1.10735e-07	1.41421e-07	1.80584e-07	2.30567e-07	2.94358e-07	3.75771e-07	4.79673e-07	6.12276e-07	7.81507e-07	9.97485e-07	1.27312e-06	1.62489e-06	2.07384e-06	2.64678e-06	3.37799e-06	4.31117e-06	5.50212e-06	7.02204e-06	8.96179e-06
Scenario 4-1	2025&SAF50%+2040&HFC20%&SAF50%+2050&HFC40%&SAF50%+2060&HFC60% &SAF40%	Temperature change(℃)	7.45328e-12	2.34188e-11	4.95976e-11	8.82622e-11	1.42591e-10	2.16745e-10	3.16089e-10	4.47494e-10	6.19751e-10	8.4409e-10	1.13287e-09	1.50395e-09	1.98052e-09	2.5919e-09	3.37533e-09	4.37833e-09	5.66154e-09	7.3023e-09	9.39926e-09	1.20783e-08	1.55002e-08	1.987e-08	2.54494e-08	3.25726e-08	4.16658e-08	5.32733e-08	6.80893e-08	8.70005e-08	1.11138e-07	1.41945e-07	1.81264e-07	2.31446e-07	2.95492e-07	3.77231e-07	4.81549e-07	6.14684e-07	7.84596e-07	1.00144e-06	1.27819e-06	1.63138e-06	2.08213e-06	2.65739e-06	3.39155e-06	4.32851e-06	5.52426e-06	7.05032e-06	8.9979e-06
Scenario 4-2	2025&SAF50%+2040&HFC0%&SAF50%+2050&HFC20%&SAF50%+2060&HFC40% &SAF50%	Temperature change(℃)	7.45328e-12	2.34188e-11	4.95976e-11	8.82622e-11	1.42591e-10	2.16745e-10	3.16089e-10	4.47494e-10	6.19751e-10	8.4409e-10	1.13287e-09	1.50395e-09	1.98052e-09	2.5919e-09	3.37533e-09	4.37833e-09	5.66154e-09	7.30239e-09	9.39965e-09	1.20794e-08	1.55025e-08	1.98744e-08	2.5457e-08	3.25849e-08	4.16848e-08	5.33016e-08	6.81303e-08	8.70581e-08	1.11217e-07	1.42053e-07	1.81408e-07	2.31637e-07	2.95744e-07	3.7756e-07	4.81979e-07	6.15242e-07	7.85318e-07	1.00238e-06	1.27939e-06	1.63293e-06	2.08412e-06	2.65994e-06	3.39482e-06	4.33268e-06	5.52961e-06	7.05715e-06	9.00664e-06
Scenario 4-3	2025&SAF50%+2040&HFC0%&SAF50%+2050&HFC0%&SAF50%+2060&HFC20% &SAF50%	Temperature change(℃)	7.45328e-12	2.34188e-11	4.95976e-11	8.82622e-11	1.42591e-10	2.16745e-10	3.16089e-10	4.47494e-10	6.19751e-10	8.4409e-10	1.13287e-09	1.50395e-09	1.98052e-09	2.5919e-09	3.37533e-09	4.37833e-09	5.66154e-09	7.30239e-09	9.39965e-09	1.20794e-08	1.55025e-08	1.98744e-08	2.5457e-08	3.25849e-08	4.16848e-08	5.33016e-08	6.81303e-08	8.70582e-08	1.11218e-07	1.42054e-07	1.8141e-07	2.31641e-07	2.9575e-07	3.77571e-07	4.81995e-07	6.15267e-07	7.85354e-07	1.00243e-06	1.27946e-06	1.63302e-06	2.08424e-06	2.66011e-06	3.39504e-06	4.33297e-06	5.52999e-06	7.05764e-06	9.00727e-06
Scenario 4-4	2025&SAF50%+2030&SAF100%+2040&HFC20%&SAF80%+2050&HFC40% &SAF60%+2060&HFC60% &SAF40%	Temperature change(℃)	7.45328e-12	2.34188e-11	4.95976e-11	8.82622e-11	1.42591e-10	2.16745e-10	3.16089e-10	4.47239e-10	6.18574e-10	8.40888e-10	1.12595e-09	1.49089e-09	1.95806e-09	2.55572e-09	3.31972e-09	4.29583e-09	5.54247e-09	7.13493e-09	9.16894e-09	1.17664e-08	1.50828e-08	1.93168e-08	2.47217e-08	3.1621e-08	4.04273e-08	5.16673e-08	6.60134e-08	8.43234e-08	1.07692e-07	1.37518e-07	1.75582e-07	2.24163e-07	2.86163e-07	3.6529e-07	4.66275e-07	5.95154e-07	7.59634e-07	9.69548e-07	1.23744e-06	1.57934e-06	2.01568e-06	2.57254e-06	3.28322e-06	4.1902e-06	5.34771e-06	6.82496e-06	8.71024e-06
Scenario 4-5	2025&SAF50%+2030&SAF100%+2040&HFC0%&SAF100%+2050&HFC20% &SAF80%+2060&HFC40% &SAF60%	Temperature change(℃)	7.45328e-12	2.34188e-11	4.95976e-11	8.82622e-11	1.42591e-10	2.16745e-10	3.16089e-10	4.47339e-10	6.18988e-10	8.41947e-10	1.12821e-09	1.49518e-09	1.96552e-09	2.56785e-09	3.33856e-09	4.32408e-09	5.58368e-09	7.19302e-09	9.24866e-09	1.18738e-08	1.52257e-08	1.95052e-08	2.49683e-08	3.1942e-08	4.08435e-08	5.22053e-08	6.67069e-08	8.52155e-08	1.08838e-07	1.38986e-07	1.77463e-07	2.26569e-07	2.89239e-07	3.69221e-07	4.71295e-07	6.01565e-07	7.67819e-07	9.79995e-07	1.25078e-06	1.59636e-06	2.0374e-06	2.60027e-06	3.31861e-06	4.23537e-06	5.40536e-06	6.89853e-06	8.80414e-06
Scenario 4-6	2025&SAF50%+2030&SAF100%+2040&HFC0%&SAF100%+2050&HFC0% &SAF100%+2060&HFC20% &SAF80%	Temperature change(℃)	7.45328e-12	2.34188e-11	4.95976e-11	8.82622e-11	1.42591e-10	2.16745e-10	3.16089e-10	4.47339e-10	6.18988e-10	8.41947e-10	1.12821e-09	1.49518e-09	1.96552e-09	2.56785e-09	3.33856e-09	4.32408e-09	5.58368e-09	7.19302e-09	9.24866e-09	1.18738e-08	1.52257e-08	1.95052e-08	2.49683e-08	3.1942e-08	4.08435e-08	5.22053e-08	6.67069e-08	8.52157e-08	1.08838e-07	1.38987e-07	1.77466e-07	2.26574e-07	2.89248e-07	3.69235e-07	4.71318e-07	6.01599e-07	7.67868e-07	9.80065e-07	1.25088e-06	1.59649e-06	2.03757e-06	2.60049e-06	3.3189e-06	4.23575e-06	5.40584e-06	6.89915e-06	8.80493e-06
Scenario 4-7	2025&SAF50%+2040&HFC20%&SAF80%+2050&HFC40%&SAF60%+2060&HFC60% &SAF40%	Temperature change(℃)	7.45328e-12	2.34188e-11	4.95976e-11	8.82622e-11	1.42591e-10	2.16745e-10	3.16089e-10	4.47494e-10	6.19751e-10	8.4409e-10	1.13287e-09	1.50395e-09	1.98052e-09	2.5919e-09	3.37533e-09	4.37833e-09	5.66154e-09	7.3022e-09	9.39878e-09	1.2077e-08	1.54972e-08	1.98644e-08	2.54397e-08	3.25567e-08	4.16412e-08	5.32363e-08	6.80352e-08	8.69238e-08	1.11032e-07	1.41801e-07	1.81072e-07	2.31191e-07	2.95157e-07	3.76793e-07	4.8098e-07	6.13947e-07	7.83645e-07	1.00022e-06	1.27661e-06	1.62936e-06	2.07954e-06	2.65407e-06	3.3873e-06	4.32306e-06	5.51731e-06	7.04142e-06	8.98653e-06
Scenario 4-8	2025&SAF50%+2040&HFC0%&SAF100%+2050&HFC20%&SAF80%+2060&HFC40% &SAF60%	Temperature change(℃)	7.45328e-12	2.34188e-11	4.95976e-11	8.82622e-11	1.42591e-10	2.16745e-10	3.16089e-10	4.47394e-10	6.19337e-10	8.43031e-10	1.13061e-09	1.49966e-09	1.97307e-09	2.57977e-09	3.35649e-09	4.35008e-09	5.62033e-09	7.24424e-09	9.31964e-09	1.19711e-08	1.53577e-08	1.96823e-08	2.52039e-08	3.22533e-08	4.12522e-08	5.27391e-08	6.74012e-08	8.61154e-08	1.10001e-07	1.40486e-07	1.79395e-07	2.29052e-07	2.92427e-07	3.7331e-07	4.76536e-07	6.08277e-07	7.76409e-07	9.90985e-07	1.26483e-06	1.61432e-06	2.06035e-06	2.62958e-06	3.35605e-06	4.28319e-06	5.46641e-06	6.97647e-06	8.90365e-06
Scenario 4-9	2025&SAF50%+2040&HFC0%&SAF100%+2050&HFC0%&SAF100%+2060&HFC20% &SAF80%	Temperature change(℃)	7.45328e-12	2.34188e-11	4.95976e-11	8.82622e-11	1.42591e-10	2.16745e-10	3.16089e-10	4.47494e-10	6.19751e-10	8.4409e-10	1.13287e-09	1.50395e-09	1.98052e-09	2.5919e-09	3.37533e-09	4.37833e-09	5.66154e-09	7.30231e-09	9.39926e-09	1.20783e-08	1.55e-08	1.98696e-08	2.54487e-08	3.25713e-08	4.16638e-08	5.32702e-08	6.80849e-08	8.69939e-08	1.11128e-07	1.41931e-07	1.81244e-07	2.31419e-07	2.95455e-07	3.77181e-07	4.81483e-07	6.14597e-07	7.84483e-07	1.0013e-06	1.278e-06	1.63113e-06	2.08181e-06	2.65698e-06	3.39102e-06	4.32782e-06	5.52338e-06	7.04918e-06	8.99643e-06
[truncated: 31 more columns]
